# Supplementary material for: Re-examination of two diatom reference genomes using long-read sequencing
Source: BMC Genomics. 2021 May 24;22:379. doi: 10.1186/s12864-021-07666-3 (PMC8147415; doi:10.1186/s12864-021-07666-3)
Supplement: Supplementary file 4 — Additional file 4: Supplementary Table 3. Chromosome assignment of “Bottom Drawer” contigs for Phaeodactylum tricornutum and Thalassiosira pseudonana. [file 12864_2021_7666_MOESM4_ESM.xlsx]

## Sheet: P. tricornutum
Supplementary Table 3. Chromosome assignment of “Bottom Drawer” contigs for Phaeodactylum tricornutum and Thalassiosira pseudonana.
P. tricornutum Bottom Drawer element	Bottom drawer element length	Homologous Canu contig	start	stop	% id between bottom drawer element and Canu contig	Bionano-Canu super scaffold assignment	Chromosomal assignment of Bottom drawer element
bd_11x23	17473	Consensus_Consensus_tig00000086_(reversed)	156087	138689	97.362	Super-Scaffold_100031	chr20
bd_13x22	8726	Consensus_Consensus_tig00000269	12660	21384	99.163	Super-Scaffold_218	chr5
bd_14x6	7727	Consensus_Consensus_tig00000241	9981	2255	100	Super-Scaffold_100013	chr6
bd_15x14	13411	Consensus_Consensus_tig00000086_(reversed)	191033	177629	99.828	Super-Scaffold_100031	chr20
bd_16x14	1988	Consensus_Consensus_tig00000392	159634	161621	99.748	Super-Scaffold_100033	chr14
bd_16x14	1992	Consensus_Consensus_tig00000251	110620	108629	99.347	< 150kb not included in Bionano hybrid scaffold	chr15
bd_17x31	39270	Consensus_Consensus_tig00000173	39256	1	99.896	Super-Scaffold_100029	chr16
bd_20x24	14548	Consensus_Consensus_tig00000344	119999	134546	99.986	Super-Scaffold_100003	chr1
bd_22x34	5436	Consensus_Consensus_tig00002784	1060186	1054751	100	Super-Scaffold_100018	chr10
bd_23x34	10163	Consensus_Consensus_tig00000292	58452	48320	99.046	Super-Scaffold_100049	chr30 (chr31 BNG)
bd_2x5	4692	Consensus_Consensus_tig00000269	26733	22043	98.87	Super-Scaffold_218	chr5
bd_2x5	4695	Consensus_Consensus_tig00000375	311189	306496	97.146	Super-Scaffold_100042	chr5
bd_30x35	4692	Consensus_Consensus_tig00000269	26733	22043	98.87	Super-Scaffold_218	chr5
bd_30x35	4695	Consensus_Consensus_tig00000375	311189	306496	97.146	Super-Scaffold_100042	chr5
bd_33x35	46242	Consensus_Consensus_tig00000331	3868	50089	99.931	Super-Scaffold_185	chr11
bd_34x35	37313	Consensus_Consensus_tig00000296	1	37308	99.981	Super-Scaffold_100049	chr31
bd_35x35	31064	Consensus_Consensus_tig00000375	338770	307710	99.981	Super-Scaffold_100042	chr5
bd_36x35	554	Consensus_Consensus_tig00000269	16168	15615	96.57	Super-Scaffold_218	chr5
bd_36x35	554	Consensus_Consensus_tig00000375	299183	298630	100	Super-Scaffold_100042	chr5
bd_37x35	2496	Consensus_Consensus_tig00000375	296002	298497	99.679	Super-Scaffold_100042	chr5
bd_3x5	2590	Consensus_Consensus_tig00000375	257867	255278	99.961	Super-Scaffold_100042	chr5
bd_41x36	5589	Consensus_Consensus_tig00000173	90450	96038	99.982	Super-Scaffold_100036	chr16
bd_42x36	5463	Consensus_Consensus_tig00000322:1671560-2511819	738083	743545	99.982	Super-Scaffold_100009	chr12
bd_46x36	4283	Consensus_Consensus_tig00000263_(reversed)	299072	303354	99.883	Super-Scaffold_100038	chr26
bd_47x36	4131	Consensus_Consensus_tig00002806	345470	349597	99.153	Super-Scaffold_100006	chr4 (note that contig 2806 is split by Bionano and each part is different chr with first 700 kb as chr4 and the rest as chr15
bd_4x5	9057	Consensus_Consensus_tig00000123	354481	345430	99.934	Super-Scaffold_100040	chr7
bd_4x5	9962	Consensus_Consensus_tig00000123	363819	353867	99.829	Super-Scaffold_100040	chr7
bd_50x36	2664	Consensus_Consensus_tig00000086_(reversed)	102519	99856	99.962	Super-Scaffold_100031	chr20
bd_51x36	2113	Consensus_Consensus_tig00000138	312465	314577	100	not included in Bionano hybrid scaffold even though it is >150kb	chr25
bd_52x36	2038	Consensus_Consensus_tig00000237	57035	54998	98.283	< 150kb not included in Bionano hybrid scaffold	chr21
bd_53x36	2029	Consensus_Consensus_tig00002792:1012436-1304861	172500	170476	96.501	Super-Scaffold_100010	chr7 (not that this contig is split by Bionano and the first 896kb is chr7 and the rest is chr3)
bd_54x36	1351	Consensus_Consensus_tig00000201	98457	97107	99.926	Super-Scaffold_100030	chr15
bd_55x36	808	Consensus_Consensus_tig00002812	68848	68041	99.752	Super-Scaffold_100050	chr25
bd_6x3	452	Consensus_Consensus_tig00002816	266436	265988	91.814	Super-Scaffold_100016	chr17
bd_8x17	45949	Consensus_Consensus_tig00000376_(reversed)	189920	143976	99.85	Super-Scaffold_100014	chr27
bd_1x2	34956	n/a	n/a	n/a	n/a	n/a	inconclusive
bd_5x5	8481	n/a	n/a	n/a	n/a	n/a	inconclusive
bd_7x3	456	n/a	n/a	n/a	n/a	n/a	inconclusive
bd_9x21	34056	n/a	n/a	n/a	n/a	n/a	inconclusive
bd_10x23	74815	n/a	n/a	n/a	n/a	n/a	inconclusive
bd_12x23	4822	n/a	n/a	n/a	n/a	n/a	inconclusive
bd_18x34	34016	n/a	n/a	n/a	n/a	n/a	inconclusive
bd_19x34	17132	n/a	n/a	n/a	n/a	n/a	inconclusive
bd_21x34	7791	n/a	n/a	n/a	n/a	n/a	inconclusive
bd_24x34	17820	n/a	n/a	n/a	n/a	n/a	inconclusive
bd_25x34	35532	n/a	n/a	n/a	n/a	n/a	inconclusive
bd_26x34	41999	n/a	n/a	n/a	n/a	n/a	inconclusive
bd_27x34	26752	n/a	n/a	n/a	n/a	n/a	inconclusive
bd_28x34	22403	n/a	n/a	n/a	n/a	n/a	inconclusive
bd_29x34	21008	n/a	n/a	n/a	n/a	n/a	inconclusive
bd_31x35	178654	n/a	n/a	n/a	n/a	n/a	inconclusive
bd_32x35	293345	n/a	n/a	n/a	n/a	n/a	inconclusive
bd_38x36	49373	n/a	n/a	n/a	n/a	n/a	inconclusive
bd_39x36	9834	n/a	n/a	n/a	n/a	n/a	inconclusive
bd_40x36	5860	n/a	n/a	n/a	n/a	n/a	inconclusive
bd_43x36	37771	n/a	n/a	n/a	n/a	n/a	inconclusive
bd_44x36	4734	n/a	n/a	n/a	n/a	n/a	inconclusive
bd_45x36	4305	n/a	n/a	n/a	n/a	n/a	inconclusive
bd_48x36	4225	n/a	n/a	n/a	n/a	n/a	inconclusive
bd_49x36	3009	n/a	n/a	n/a	n/a	n/a	inconclusive

## Sheet: T. pseudonana
Supplementary Table 3. Chromosome assignment of “Bottom Drawer” contigs for Phaeodactylum tricornutum and Thalassiosira pseudonana.
T. pseudonana Bottom Drawer element	Bottom drawer element length	Homologous Flye contig	start	stop	% id between bottom drawer element and Flye contig	Chromosomal assignment of Bottom drawer element	Notes
THAPS_bd_26x41	63870	contig43	1073	64874	99.8	chloroplast	n/a
THAPS_bd_27x41	4719	contig65 and contig44	contig65 (15122-18099)	contig44(26951-25221)	99	chloroplast	links contig65 and contig44; aka links the SSC and the Irb
THAPS_bd_11x74	17378	contig29reversed	74337	91647	98.9	chr1	haplotype (vs. Bd 13x1)
THAPS_bd_13x1	100292	contig29reversed	718	102684	76.3	chr1	extends chr1 at 5P end
THAPS_bd_5x160	19547	contig28	14715	34271	99.9	chr10	extends chr10
THAPS_bd_8x51	51378	contig28	44756	96126	99.9	chr10	extends chr10
THAPS_bd_28x107	11026	contig2reversed	121177	132745	74.7	chr11	alternative haplotype to ref chr
THAPS_bd_14x19	30734	contig1	106402	133573	90	chr14	extends chr14
THAPS_bd_15x19	21366	contig1	139193	158551	98.8	chr14	extends chr14
THAPS_bd_16x19	15242	contig1	70649	83539	82.3	chr14	extends chr14
THAPS_bd_18x19	4517	contig1	45474	49972	98.5	chr14	extends chr14
THAPS_bd_30x155	8090	contig8reversed	859972	868121	86.2	chr15	alternative haplotype to ref chr
THAPS_bd_3x105	14394	contig21	181228	195989	99.25	chr16	links chr16a and chr16b
THAPS_bd_6x46	79656	contig9a	210315	300771	79.6	chr19	extends chr19a
THAPS_bd_34x588	2282	contig9a	14500	16777	100	chr19c	alternative haplotype to ref chr
THAPS_bd_10x65	25410	contig34	755332	782116	88.6	chr22	extends chr22
THAPS_bd_9x52	16249	contig34	746654	763724	96.7	chr22	extends chr22
THAPS_bd_23x33	138550	contig12reversed	2484500	2647058	76.1	chr3	extends chr3/alt haplo
THAPS_bd_24x33	20732	contig12reversed	2626354	2652096	95	chr3	extends chr3/alt haplo
THAPS_bd_25x33	6404	contig12reversed	2639381	2644594	81	chr3	extends chr3/alt haplo
THAPS_bd_29x110	10555	contig12reversed	1711886	1723596	95	chr3	alternative haplotype
THAPS_bd_12x85	13470	contig6	15544	28961	99.5	chr4	extends chr4
THAPS_bd_19x4	66660	contig6	26175	92455	99.38	chr4	extends chr4
THAPS_bd_20x5	83390	contig70reversed	6945	103002	72.5	chr5	extends chr5
THAPS_bd_21x5	3649	contig70reversed	115823	119477	99.5	chr5	extends chr5
THAPS_bd_31x227	5155	contig9b	647724	652845	76	chr5	alternative haplotype to ref chr
THAPS_bd_32x49	70851	contig11	1303552	1383238	99	chr8	extends chr8
THAPS_bd_7x47	37633	contig11	n/a	n/a	n/a	chr8	extends chr8
THAPS_bd_33x54	43458	contig24	1028528	1071225	97.8	chr9	alternative haplotype to ref chr
THAPS_bd_17x19	11801	n/a	n/a	n/a	n/a	inconclusive	n/a
THAPS_bd_1x7	26370	n/a	n/a	n/a	n/a	inconclusive	n/a
THAPS_bd_35x67	21413	n/a	n/a	n/a	n/a	inconclusive	n/a
THAPS_bd_36x69	19101	n/a	n/a	n/a	n/a	inconclusive	n/a
THAPS_bd_37x91	13833	n/a	n/a	n/a	n/a	inconclusive	n/a
THAPS_bd_4x130	11697	n/a	n/a	n/a	n/a	inconclusive	n/a
THAPS_bd_22x7	23186	contig69	1	14904	96.2	unplaced contig	n/a
THAPS_bd_2x100	21525	contig19	105370	126059	95.6	unplaced contig	n/a
