# Supplementary material for: Re-examination of two diatom reference genomes using long-read sequencing
Source: BMC Genomics. 2021 May 24;22:379. doi: 10.1186/s12864-021-07666-3 (PMC8147415; doi:10.1186/s12864-021-07666-3)
Supplement: Supplementary file 5 — Additional file 5: Supplementary Table 4. Long-read contigs help close gaps in the Phaeodactylum tricornutum and Thalassiosira pseudonana reference genomes. [file 12864_2021_7666_MOESM5_ESM.xlsx]

## Sheet: P. tricornutum
Supplementary Table 4. Long-read contigs help close gaps in the Phaeodactylum tricornutum and Thalassiosira pseudonana reference genomes.
P. tricornutum reference chromosome:gap start-gap end	Length of gap	P. tricornutum Canu: gap closure start-stop	Length of nucleotides filling gap	Notes
chr1:41555-41604	50	unresolved
chr1:319051-320433	1383	unresolved
chr1:435481-449666	14186	unresolved
chr1:752074-752123	50	Consensus_Consensus_tig000000040:107855-108080	226
chr1:1142078-1144055	1978	Consensus_Consensus_tig00000324:63215-67748	4534
chr1:1179591-1184992	5402	Consensus_Consensus_tig00002789:96934-106034	9101
chr1:2243217-2243266	50	unresolved
chr1:2270704-2270753	50	unresolved
chr2:233774-233823	50	unresolved
chr2:338369-339816	1448	unresolved
chr2:615953-619211	3259	unresolved
chr2:631083-633358	2276	unresolved
chr2:1024787-1035765	10979	unresolved
chr2:1480708-1497281	16574	unresolved
chr4:1042320-1042369	50	unresolved
chr4:1296433-1300341	3909	unresolved
chr5:378180-387393	9214	unresolved
chr5:1070198-1070562	365	unresolved
chr5:1076692-1087763	11072	unresolved
chr5:1091047-1094565	3519	unresolved
chr6:8661-8735	75	unresolved
chr6:375848-376097	250	Consensus_Consensus_tig00000213:115903-119667	3765
chr6:380259-381121	863	unresolved
chr7:681439-697149	15711	unresolved
chr7:212827-220704	7878	unresolved
chr7:259754-264229	4476	unresolved
chr8:202203-206418	4216	unresolved
chr8:1007527-1007773	247	unresolved
chr9:41001-41524	524	unresolved
chr9:584078-597554	13477	unresolved
chr9:843245-843294	50	unresolved
chr9:896205-896254	50	Consensus_Consensus_tig00002808:897681-897703	23
chr9:965511-1000841	35331	unresolved
chr10:794-19517	18724	unresolved
chr10:723056-723150	95	unresolved
chr12:64810-66434	1625	unresolved
chr12:163274-163323	50	Consensus_Consensus_tig00000024:229487-228587	901
chr12:442651-443464	814	unresolved
chr12:484423-492383	7961	unresolved
chr12:573517-573566	50	unresolved
chr12:596360-599925	3566	unresolved
chr13:505277-505326	50	Consensus_Consensus_tig00000358:312069-335405	23337
chr14:415521-419399	3879	unresolved
chr14:461228-468896	7669	Consensus_Consensus_tig00000392:203835-212786	8952
chr14:483688-483737	50	Consensus_Consensus_tig00000392:227711-230211	2501
chr16:482892-482941	50	unresolved
chr16:727610-728618	1009	unresolved
chr19:283941-284225	285	Consensus_Consensus_tig00000350:30697-30698	--	evidence from haplotypes that gap shouldn't exist
		Consensus_Consensus_tig00000345:292909-292910	--
chr20:285033-285082	50	resolved	--	evidence that gap shouldn't exist
chr21:167589-167638	50	Consensus_Consensus_tig00000379:177262-177380	119	each contig represents a haplotype
		Consensus_Consensus_tig00000381:89230-89348	119
chr22:516579-517593	1015	unresolved
chr23:318155-318204	50	Consensus_Consensus_tig00000160:382065-395484	13420
chr24:342398-342447	50	Consensus_Consensus_tig00000242:341060-341116	57
chr24:423196-426503	3308	unresolved
chr25:424359-428046	3688	Consensus_Consensus_tig00000138:76141-84051	7911	each contig represents a haplotype
		Consensus_Consensus_tig00002812:64682-70544	5863
chr26:857-17813	16957	Consensus_Consensus_tig0000tig263r:745-31302	30558
chr27:398584-401635	3052	unresolved
chr27:389626-390572	947	unresolved
chr27:393251-393300	50	unresolved
chr29:1638-1687	50	unresolved
chr29:18631-26095	7465	unresolved
chr29:114254-121875	7622	Consensus_Consensus_tig00000242:575229-577743	2515
chr29:167263-169829	2567	Consensus_Consensus_tig00000242:623089-625058	1970
chr29:303034-304797	1764	unresolved
chr29:342735-383578	40844	unresolved
chr30:315659-315850	192	Consensus_Consensus_tig00000389:543529-561343	17815
chr32:103617-129069	25453	unresolved
chr33:32390-35503	3114	unresolved
chr33:76445-76494	50	unresolved
bd_10x23:8147-28946	20800	unresolved
bd_10x23:67351-67400	50	unresolved
bd_25x34:33353-33425	73	unresolved
bd_27x34:17977-18026	50	unresolved
bd_29x34:7928-18604	10677	unresolved
bd_32x35:74792-76814	2023	unresolved
bd_32x35:106529-106578	50	unresolved
bd_32x35:197415-199937	2523	unresolved
bd_38x36:1615-2426	812	unresolved
bd_38x36:3577-3626	50	unresolved
bd_38x36:9228-9707	480	unresolved
bd_38x36:10960-31808	20849	unresolved
bd_38x36:44575-44624	50	unresolved
bd_39x36:6262-8800	2539	unresolved
bd_40x36:3688-3890	203	unresolved
bd_43x36:2871-35307	32437	unresolved
bd_44x36:2033-2827	795	unresolved
bd_45x36:2008-2082	75	unresolved
bd_48x36:1545-2223	679	unresolved
bd_49x36:713-2226	1514	unresolved
TOTAL bp added to main scaffolds			133687
TOTAL bp added to bd elements			0
TOTAL bp added to genome			133687

## Sheet: T. pseudonana
Supplemental Table 4. Long-read contigs help close gaps in the Phaeodactylum tricornutum and Thalassiosira pseudonana reference genomes.
T. pseudonana reference chromosome:gap start-gap end	Length of gap	T. pseudonana Flye: gap closure start-stop	Length of nucleotides filling gap	Genes^1
chr1:358903-370258	11356	unresolved	--	--
chr2:472756-472805	50	contig4r:2283240-2288292	5053	3
chr4:1267203-1267252	50	contig6:1244275-1265076	20802	8
chr4:1268747-1269733	987	contig6:1242129-1242780	652	2
chr11a:42554-44252	1699	contig48:42696-42763	68	0
chr12:6422-7608	1187	unresolved	--	--
chr12:11808-30846	19039	contig5reversed:6838-18623	11786	6
chr12:661535-661858	324	unresolved	--	--
chr12:968099-971632	3534	unresolved	--	--
chr12:1036473-1037980	1508	contig5reversed:1043577-1044123	547	0
chr15:250964-262642	11679	contig8reversed:231293-242717	11425	5
chr19a:552298-552347	50	contig13reversed:388521-391395	2875	1
chr19a:589075-589558	484	unresolved	--	--
chr19c:2888-4909	2022	contig9reversed:555731-557326	1596	1
chr20:621619-635257	13639	contig26:629955-640336	10382	7
chr22:637247-647218	9972	contig34a:363712-375221	9972	5
chr22:699127-703429	4303	contig34a:353127-363711	10585	5
chr22:773479794083	20605	contig34a:263114-285107	21994	10
Bd19x4:64430-64479	50	contig6:54781-57939	3159	2
Bd30x155:6460-7125	666	contig8reversed:860936-861834	899	1
Bd23x33:3722-13819	10098	contig12reversed:2488220-2495288	7069	2
Bd23x33:83878-83927	50	unresolved	--	--
Bd20x5:5017-5066	50	contig70reversed:83359-97649	14291	6
Bd20x5:38503-38552	50	contig70reversed:49133-49348	216	1
Bd13x1:19355-19404	50	unresolved	--	--
Bd13x1:59575-64606	5032	contig29reversed:53585-55550	1966	2
Bd28x107:2778-5148	2371	Contig2reversed:123952-126869	2918	1
Bd31x227:2187-1756	432	Contig9b:649987-650601	615	1
Bd32x49:2399-3260	862	Contig11:1307631-1307738	108	1
Bd32x49:4028-4843	816	Contig11:1308507-1334251	25745	2
Bd32x49:8957-23859	14903	Contig11:1338309-1339511	1203	1
Bd32x49:44307-50629	6323	Contig11:1360210-1364765	4556	2
Bd16X19:6034-6083	50	unresolved	--	--
Bd16X19:10400-10449	50	unresolved	--	--
Bd35x67 (5 GAPS)	2253	unresolved	--	--
BD36X69 (9 GAPS)	8612	unresolved	--	--
BD37X91 (1 GAP)	297	unresolved	--	--
TOTAL bp added to main scaffolds			107737
TOTAL bp added to bd elements			62745
TOTAL bp added to genome			170482
^1 Genes predictions are based on the PASA gene prediction pipeline performed here-in.
