# Supplementary material for: Re-examination of two diatom reference genomes using long-read sequencing
Source: BMC Genomics. 2021 May 24;22:379. doi: 10.1186/s12864-021-07666-3 (PMC8147415; doi:10.1186/s12864-021-07666-3)
Supplement: Supplementary file 7 — Additional file 7: Supplementary Table 6. Bionano hybrid assembly statistics report for P. tricornutum including haplotype assignment details. [file 12864_2021_7666_MOESM7_ESM.xlsx]

## Sheet: Hybrid Scaffold report
	Hybrid Scaffold report
	Phaeodactylum tricornutum (CCMP632)
Summary of input Bionano data	Original BioNano Genome Map statistics:
	Count = 54
	Min length (Mbp) = 0.522
	Median length (Mbp) = 1.024
	Mean length (Mbp) = 1.233
	N50 length (Mbp) = 1.231
	Max length (Mbp) = 3.119
	Total length (Mbp) = 66.557
Summary of input Sequence data	Original NGS sequences statistics:
	Count = 293
	Min length (Mbp) = 0.036
	Median length (Mbp) = 0.118
	Mean length (Mbp) = 0.195
	N50 length (Mbp) = 0.250
	Max length (Mbp) = 2.512
	Total length (Mbp) = 57.244
	Conflict Resolution from BNG-NGS alignment:
	Number of conflict cuts made to Bionano maps: 0
	Number of conflict cuts made to NGS sequences: 15
	Number of Bionano maps to be cut: 0
	Number of NGS sequences to be cut: 12
The total amount of Sequence data used in the scaffold (Small contigs/scaffolds cannot anchor to an optical map)	NGS FASTA sequence in hybrid scaffold statistics:
	Count = 138
	Min length (Mbp) = 0.065
	Median length (Mbp) = 0.183
	Mean length (Mbp) = 0.298
	N50 length (Mbp) = 0.408
	Max length (Mbp) = 1.515
	Total length (Mbp) = 41.073
Hybrid scaffold result (Bionano + sequence to produce scaffolds based on the optical map)	Hybrid scaffold FASTA statistics:
	Count = 49
	Min length (Mbp) = 0.128
	Median length (Mbp) = 0.927
	Mean length (Mbp) = 1.033
	N50 length (Mbp) = 1.234
	Max length (Mbp) = 2.776
	Total length (Mbp) = 50.619
Hybrid scaffold + unanchored sequences (Stats are calculated including scaffolds (above) and contigs/scaffolds that were too small to anchor to the optical maps)	Hybrid scaffold FASTA plus not scaffolded NGS FASTA statistics:
	Count = 219
	Min length (Mbp) = 0.036
	Median length (Mbp) = 0.102
	Mean length (Mbp) = 0.305
	N50 length (Mbp) = 1.055
	Max length (Mbp) = 2.776
	Total length (Mbp) = 66.789
Bruce coverage analyses: 4,760,428 maps=molecules; filtered for molecules at least 100 Kb --> 1,055,998 molecules for a total lenth of 266,763,866,000 bp --> assuming total genome size of ~67 Mbp ==> 4000X coverage (recommended coverage 80-100x)
Average molecule length (after filtering) = 252.62 Kb; label density = 7.51/100 Kb (recommended labeling density for DLE-1 is 8-25 per 100 Kb)

## Sheet: Hybrid assembly details
# Obj_Name	Obj_Start	Obj_End	PartNum	Compnt_Type	CompntId_GapLength	CompntStart_GapType	CompntEnd_Linkage	Orientation_LinkageEvidence
Super-Scaffold_218	1	826344	1	W	Consensus_Consensus_tig00000367	1	826344	-
Super-Scaffold_218	826345	975400	2	N	149056	scaffold	yes	map
Super-Scaffold_218	975401	1225042	3	W	Consensus_Consensus_tig00000269	1	249642	-
Super-Scaffold_185	1	1054763	1	W	Consensus_Consensus_tig00000331_subseq_1:1054763	1	1054763	+
Super-Scaffold_100053	1	289581	1	W	Consensus_Consensus_tig00000171	1	289581	+
Super-Scaffold_100053	289582	289594	2	N	13	scaffold	yes	map
Super-Scaffold_100053	289595	479983	3	W	Consensus_Consensus_tig00000161	1	190389	-
Super-Scaffold_100052	1	229850	1	W	Consensus_Consensus_tig00000393	1	229850	-
Super-Scaffold_100051	1	126077	1	W	Consensus_Consensus_tig00000300	1	126077	-
Super-Scaffold_100051	126078	168349	2	N	42272	scaffold	yes	map
Super-Scaffold_100051	168350	459382	3	W	Consensus_Consensus_tig00000388_subseq_1:291033	1	291033	-
Super-Scaffold_100050	1	139579	1	W	Consensus_Consensus_tig00002812	1	139579	+
Super-Scaffold_100049	1	139034	1	W	Consensus_Consensus_tig00000292	1	139034	-
Super-Scaffold_100049	139035	139047	2	N	13	scaffold	yes	map
Super-Scaffold_100049	139048	612297	3	W	Consensus_Consensus_tig00000389_subseq_89370:562619	1	473250	-
Super-Scaffold_100049	612298	612310	4	N	13	scaffold	yes	map
Super-Scaffold_100049	612311	711912	5	W	Consensus_Consensus_tig00000296	1	99602	-
Super-Scaffold_100047	1	110293	1	W	Consensus_Consensus_tig00000273	1	110293	-
Super-Scaffold_100047	110294	110306	2	N	13	scaffold	yes	map
Super-Scaffold_100047	110307	292389	3	W	Consensus_Consensus_tig00000400	1	182083	-
Super-Scaffold_100046	1	202330	1	W	Consensus_Consensus_tig00000169	1	202330	-
Super-Scaffold_100046	202331	202343	2	N	13	scaffold	yes	map
Super-Scaffold_100046	202344	348549	3	W	Consensus_Consensus_tig00000148	1	146206	-
Super-Scaffold_100042	1	169711	1	W	Consensus_Consensus_tig00000373	1	169711	+
Super-Scaffold_100042	169712	198611	2	N	28900	scaffold	yes	map
Super-Scaffold_100042	198612	537386	3	W	Consensus_Consensus_tig00000375	1	338775	+
Super-Scaffold_100041	1	601140	1	W	Consensus_Consensus_tig00000345	1	601140	+
Super-Scaffold_100041	601141	601153	2	N	13	scaffold	yes	map
Super-Scaffold_100041	601154	725460	3	W	Consensus_Consensus_tig00002798	1	124307	-
Super-Scaffold_100040	1	453418	1	W	Consensus_Consensus_tig00000123_subseq_1:453418	1	453418	+
Super-Scaffold_100040	453419	453431	2	N	13	scaffold	yes	map
Super-Scaffold_100040	453432	567912	3	W	Consensus_Consensus_tig00000279	1	114481	+
Super-Scaffold_100039	1	123551	1	W	Consensus_Consensus_tig00000270	1	123551	+
Super-Scaffold_100039	123552	331281	2	N	207730	scaffold	yes	map
Super-Scaffold_100039	331282	721953	3	W	Consensus_Consensus_tig00002815	1	390672	-
Super-Scaffold_100038	1	202019	1	W	Consensus_Consensus_tig00000388_subseq_291034:493052	1	202019	-
Super-Scaffold_100038	202020	255098	2	N	53079	scaffold	yes	map
Super-Scaffold_100038	255099	637892	3	W	Consensus_Consensus_tig00000263	1	382794	+
Super-Scaffold_100037	1	216112	1	W	Consensus_Consensus_tig00000178	1	216112	+
Super-Scaffold_100036	1	171822	1	W	Consensus_Consensus_tig00000173_subseq_797634:969455	1	171822	-
Super-Scaffold_100036	171823	171835	2	N	13	scaffold	yes	map
Super-Scaffold_100036	171836	299755	3	W	Consensus_Consensus_tig00000312	1	127920	-
Super-Scaffold_100036	299756	656138	4	N	356383	scaffold	yes	map
Super-Scaffold_100036	656139	871927	5	W	Consensus_Consensus_tig00000222	1	215789	-
Super-Scaffold_100035	1	134709	1	W	Consensus_Consensus_tig00000227	1	134709	-
Super-Scaffold_100035	134710	134722	2	N	13	scaffold	yes	map
Super-Scaffold_100035	134723	303830	3	W	Consensus_Consensus_tig00000381	1	169108	+
Super-Scaffold_100035	303831	399607	4	N	95777	scaffold	yes	map
Super-Scaffold_100035	399608	603093	5	W	Consensus_Consensus_tig00000274	1	203486	-
Super-Scaffold_100033	1	594968	1	W	Consensus_Consensus_tig00000392	1	594968	-
Super-Scaffold_100033	594969	688008	2	N	93040	scaffold	yes	map
Super-Scaffold_100033	688009	854044	3	W	Consensus_Consensus_tig00000226	1	166036	+
Super-Scaffold_100032	1	127604	1	W	Consensus_Consensus_tig00000331_subseq_1054764:1182367	1	127604	+
Super-Scaffold_100031	1	202789	1	W	Consensus_Consensus_tig00000086	1	202789	+
Super-Scaffold_100031	202790	325601	2	N	122812	scaffold	yes	map
Super-Scaffold_100031	325602	443553	3	W	Consensus_Consensus_tig00002795	1	117952	+
Super-Scaffold_100030	1	181681	1	W	Consensus_Consensus_tig00002806_subseq_773985:955665	1	181681	-
Super-Scaffold_100030	181682	181694	2	N	13	scaffold	yes	map
Super-Scaffold_100030	181695	330123	3	W	Consensus_Consensus_tig00000201	1	148429	-
Super-Scaffold_100030	330124	426803	4	N	96680	scaffold	yes	map
Super-Scaffold_100030	426804	576572	5	W	Consensus_Consensus_tig00000208	1	149769	+
Super-Scaffold_100030	576573	576585	6	N	13	scaffold	yes	map
Super-Scaffold_100030	576586	672124	7	W	Consensus_Consensus_tig00000204	1	95539	-
Super-Scaffold_100029	1	107367	1	W	Consensus_Consensus_tig00000257	1	107367	-
Super-Scaffold_100029	107368	128885	2	N	21518	scaffold	yes	map
Super-Scaffold_100029	128886	926518	3	W	Consensus_Consensus_tig00000173_subseq_1:797633	1	797633	-
Super-Scaffold_100028	1	138778	1	W	Consensus_Consensus_tig00000195	1	138778	+
Super-Scaffold_100027	1	173745	1	W	Consensus_Consensus_tig00000184	1	173745	-
Super-Scaffold_100026	1	148911	1	W	Consensus_Consensus_tig00000244	1	148911	-
Super-Scaffold_100026	148912	804091	2	N	655180	scaffold	yes	map
Super-Scaffold_100026	804092	935891	3	W	Consensus_Consensus_tig00000260	1	131800	-
Super-Scaffold_100025	1	122769	1	W	Consensus_Consensus_tig00000390	1	122769	+
Super-Scaffold_100025	122770	122782	2	N	13	scaffold	yes	map
Super-Scaffold_100025	122783	373081	3	W	Consensus_Consensus_tig00000391	1	250299	+
Super-Scaffold_100025	373082	373094	4	N	13	scaffold	yes	map
Super-Scaffold_100025	373095	569659	5	W	Consensus_Consensus_tig00000236	1	196565	-
Super-Scaffold_100025	569660	569672	6	N	13	scaffold	yes	map
Super-Scaffold_100025	569673	698686	7	W	Consensus_Consensus_tig00000251	1	129014	-
Super-Scaffold_100023	1	977287	1	W	Consensus_Consensus_tig00002808	1	977287	-
Super-Scaffold_100022	1	918280	1	W	Consensus_Consensus_tig00000242	1	918280	+
Super-Scaffold_100021	1	184598	1	W	Consensus_Consensus_tig00000176	1	184598	-
Super-Scaffold_100021	184599	208252	2	N	23654	scaffold	yes	map
Super-Scaffold_100021	208253	436163	3	W	Consensus_Consensus_tig00000363	1	227911	+
Super-Scaffold_100021	436164	436176	4	N	13	scaffold	yes	map
Super-Scaffold_100021	436177	674551	5	W	Consensus_Consensus_tig00000364	1	238375	+
Super-Scaffold_100021	674552	674564	6	N	13	scaffold	yes	map
Super-Scaffold_100021	674565	771567	7	W	Consensus_Consensus_tig00000365	1	97003	+
Super-Scaffold_100021	771568	771580	8	N	13	scaffold	yes	map
Super-Scaffold_100021	771581	892961	9	W	Consensus_Consensus_tig00000384	1	121381	-
Super-Scaffold_100021	892962	904090	10	N	11129	scaffold	yes	map
Super-Scaffold_100021	904091	1204650	11	W	Consensus_Consensus_tig00000218	1	300560	+
Super-Scaffold_100020	1	340305	1	W	Consensus_Consensus_tig00000213	1	340305	-
Super-Scaffold_100020	340306	340318	2	N	13	scaffold	yes	map
Super-Scaffold_100020	340319	690869	3	W	Consensus_Consensus_tig00000368	1	350551	+
Super-Scaffold_100019	1	365835	1	W	Consensus_Consensus_tig00000394	1	365835	+
Super-Scaffold_100019	365836	636055	2	N	270220	scaffold	yes	map
Super-Scaffold_100019	636056	976380	3	W	Consensus_Consensus_tig00000379	1	340325	-
Super-Scaffold_100018	1	1121986	1	W	Consensus_Consensus_tig00002784	1	1121986	+
Super-Scaffold_100017	1	159605	1	W	Consensus_Consensus_tig00000361	1	159605	+
Super-Scaffold_100017	159606	159618	2	N	13	scaffold	yes	map
Super-Scaffold_100017	159619	311613	3	W	Consensus_Consensus_tig00000362	1	151995	+
Super-Scaffold_100017	311614	395706	4	N	84093	scaffold	yes	map
Super-Scaffold_100017	395707	496754	5	W	Consensus_Consensus_tig00000182	1	101048	-
Super-Scaffold_100017	496755	679871	6	N	183117	scaffold	yes	map
Super-Scaffold_100017	679872	814957	7	W	Consensus_Consensus_tig00000199	1	135086	-
Super-Scaffold_100017	814958	814970	8	N	13	scaffold	yes	map
Super-Scaffold_100017	814971	938115	9	W	Consensus_Consensus_tig00000383	1	123145	-
Super-Scaffold_100017	938116	938128	10	N	13	scaffold	yes	map
Super-Scaffold_100017	938129	1228605	11	W	Consensus_Consensus_tig00000382	1	290477	-
Super-Scaffold_100016	1	640615	1	W	Consensus_Consensus_tig00002816	1	640615	-
Super-Scaffold_100016	640616	1023758	2	N	383143	scaffold	yes	map
Super-Scaffold_100016	1023759	1138666	3	W	Consensus_Consensus_tig00002803	1	114908	-
Super-Scaffold_100015	1	127871	1	W	Consensus_Consensus_tig00000271	1	127871	-
Super-Scaffold_100015	127872	390675	2	N	262804	scaffold	yes	map
Super-Scaffold_100015	390676	616329	3	W	Consensus_Consensus_tig00000348	1	225654	-
Super-Scaffold_100015	616330	616342	4	N	13	scaffold	yes	map
Super-Scaffold_100015	616343	1234208	5	W	Consensus_Consensus_tig00000160	1	617866	-
Super-Scaffold_100014	1	279511	1	W	Consensus_Consensus_tig00000377	1	279511	-
Super-Scaffold_100014	279512	279524	2	N	13	scaffold	yes	map
Super-Scaffold_100014	279525	495918	3	W	Consensus_Consensus_tig00000376	1	216394	-
Super-Scaffold_100014	495919	592981	4	N	97063	scaffold	yes	map
Super-Scaffold_100014	592982	738032	5	W	Consensus_Consensus_tig00000157	1	145051	-
Super-Scaffold_100014	738033	994348	6	N	256316	scaffold	yes	map
Super-Scaffold_100014	994349	1160404	7	W	Consensus_Consensus_tig00002804	1	166056	+
Super-Scaffold_100013	1	118477	1	W	Consensus_Consensus_tig00000241	1	118477	+
Super-Scaffold_100013	118478	659045	2	N	540568	scaffold	yes	map
Super-Scaffold_100013	659046	781886	3	W	Consensus_Consensus_tig00000039	1	122841	-
Super-Scaffold_100013	781887	781899	4	N	13	scaffold	yes	map
Super-Scaffold_100013	781900	1278875	5	W	Consensus_Consensus_tig00000340	1	496976	+
Super-Scaffold_100012	1	158602	1	W	Consensus_Consensus_tig00000102	1	158602	-
Super-Scaffold_100012	158603	203941	2	N	45339	scaffold	yes	map
Super-Scaffold_100012	203942	290375	3	W	Consensus_Consensus_tig00000097	1	86434	+
Super-Scaffold_100012	290376	904404	4	N	614029	scaffold	yes	map
Super-Scaffold_100012	904405	1012550	5	W	Consensus_Consensus_tig00000096	1	108146	+
Super-Scaffold_100011	1	294967	1	W	Consensus_Consensus_tig00002819	1	294967	+
Super-Scaffold_100011	294968	1333765	2	N	1038798	scaffold	yes	map
Super-Scaffold_100011	1333766	1572397	3	W	Consensus_Consensus_tig00002796	1	238632	-
Super-Scaffold_100010	1	408336	1	W	Consensus_Consensus_tig00002792_subseq_896526:1304861	1	408336	-
Super-Scaffold_100010	408337	408349	2	N	13	scaffold	yes	map
Super-Scaffold_100010	408350	1772416	3	W	Consensus_Consensus_tig00000092	1	1364067	+
Super-Scaffold_100009	1	156207	1	W	Consensus_Consensus_tig00000322_subseq_1515353:1671559	1	156207	+
Super-Scaffold_100009	156208	156230	2	N	23	scaffold	yes	map
Super-Scaffold_100009	156231	996490	3	W	Consensus_Consensus_tig00000322_subseq_1671560:2511819	1	840260	+
Super-Scaffold_100009	996491	996503	4	N	13	scaffold	yes	map
Super-Scaffold_100009	996504	1376833	5	W	Consensus_Consensus_tig00000246	1	380330	+
Super-Scaffold_100008	1	112684	1	W	Consensus_Consensus_tig00000356	1	112684	+
Super-Scaffold_100008	112685	112697	2	N	13	scaffold	yes	map
Super-Scaffold_100008	112698	269891	3	W	Consensus_Consensus_tig00000357	1	157194	+
Super-Scaffold_100008	269892	269904	4	N	13	scaffold	yes	map
Super-Scaffold_100008	269905	1247124	5	W	Consensus_Consensus_tig00000358	1	977220	+
Super-Scaffold_100008	1247125	1380470	6	N	133346	scaffold	yes	map
Super-Scaffold_100008	1380471	1622465	7	W	Consensus_Consensus_tig00000124	1	241995	+
Super-Scaffold_100007	1	202696	1	W	Consensus_Consensus_tig00000074	1	202696	+
Super-Scaffold_100007	202697	376772	2	N	174076	scaffold	yes	map
Super-Scaffold_100007	376773	478521	3	W	Consensus_Consensus_tig00000083	1	101749	+
Super-Scaffold_100007	478522	739612	4	N	261091	scaffold	yes	map
Super-Scaffold_100007	739613	879209	5	W	Consensus_Consensus_tig00000090	1	139597	+
Super-Scaffold_100007	879210	960643	6	N	81434	scaffold	yes	map
Super-Scaffold_100007	960644	1110501	7	W	Consensus_Consensus_tig00000078	1	149858	+
Super-Scaffold_100007	1110502	1396947	8	N	286446	scaffold	yes	map
Super-Scaffold_100007	1396948	1978259	9	W	Consensus_Consensus_tig00000336	1	581312	+
Super-Scaffold_100006	1	773984	1	W	Consensus_Consensus_tig00002806_subseq_1:773984	1	773984	+
Super-Scaffold_100006	773985	881672	2	N	107688	scaffold	yes	map
Super-Scaffold_100006	881673	2079617	3	W	Consensus_Consensus_tig00002820	1	1197945	-
Super-Scaffold_100006	2079618	2202431	4	N	122814	scaffold	yes	map
Super-Scaffold_100006	2202432	2355186	5	W	Consensus_Consensus_tig00000117	1	152755	-
Super-Scaffold_100005	1	498659	1	W	Consensus_Consensus_tig00000320	1	498659	+
Super-Scaffold_100005	498660	498672	2	N	13	scaffold	yes	map
Super-Scaffold_100005	498673	671628	3	W	Consensus_Consensus_tig00000321	1	172956	+
Super-Scaffold_100005	671629	671641	4	N	13	scaffold	yes	map
Super-Scaffold_100005	671642	2186993	5	W	Consensus_Consensus_tig00000322_subseq_1:1515352	1	1515352	+
Super-Scaffold_100005	2186994	2340968	6	N	153975	scaffold	yes	map
Super-Scaffold_100005	2340969	2546814	7	W	Consensus_Consensus_tig00000272	1	205846	+
Super-Scaffold_100004	1	211160	1	W	Consensus_Consensus_tig00000005	1	211160	+
Super-Scaffold_100004	211161	384893	2	N	173733	scaffold	yes	map
Super-Scaffold_100004	384894	503662	3	W	Consensus_Consensus_tig00000008	1	118769	-
Super-Scaffold_100004	503663	1390099	4	N	886437	scaffold	yes	map
Super-Scaffold_100004	1390100	1819992	5	W	Consensus_Consensus_tig00000024	1	429893	-
Super-Scaffold_100003	1	138561	1	W	Consensus_Consensus_tig00000344	1	138561	-
Super-Scaffold_100003	138562	138574	2	N	13	scaffold	yes	map
Super-Scaffold_100003	138575	331595	3	W	Consensus_Consensus_tig00000343	1	193021	-
Super-Scaffold_100003	331596	331608	4	N	13	scaffold	yes	map
Super-Scaffold_100003	331609	493358	5	W	Consensus_Consensus_tig00000062	1	161750	-
Super-Scaffold_100003	493359	524794	6	N	31436	scaffold	yes	map
Super-Scaffold_100003	524795	843207	7	W	Consensus_Consensus_tig00000342_subseq_1:318413	1	318413	-
Super-Scaffold_100003	843208	843220	8	N	13	scaffold	yes	map
Super-Scaffold_100003	843221	1035355	9	W	Consensus_Consensus_tig00000033	1	192135	+
Super-Scaffold_100003	1035356	1155414	10	N	120059	scaffold	yes	map
Super-Scaffold_100003	1155415	1245266	11	W	Consensus_Consensus_tig00000038	1	89852	-
Super-Scaffold_100003	1245267	1359608	12	N	114342	scaffold	yes	map
Super-Scaffold_100003	1359609	1513858	13	W	Consensus_Consensus_tig00000337_subseq_1:154250	1	154250	-
Super-Scaffold_100003	1513859	1513871	14	N	13	scaffold	yes	map
Super-Scaffold_100003	1513872	1633406	15	W	Consensus_Consensus_tig00000323	1	119535	+
Super-Scaffold_100003	1633407	1636037	16	N	2631	scaffold	yes	map
Super-Scaffold_100003	1636038	1766751	17	W	Consensus_Consensus_tig00000044	1	130714	+
Super-Scaffold_100003	1766752	1766764	18	N	13	scaffold	yes	map
Super-Scaffold_100003	1766765	1934733	19	W	Consensus_Consensus_tig00000049	1	167969	+
Super-Scaffold_100003	1934734	1989521	20	N	54788	scaffold	yes	map
Super-Scaffold_100003	1989522	2196227	21	W	Consensus_Consensus_tig00000040	1	206706	+
Super-Scaffold_100003	2196228	2197871	22	N	1644	scaffold	yes	map
Super-Scaffold_100003	2197872	2376921	23	W	Consensus_Consensus_tig00000051	1	179050	+
Super-Scaffold_100003	2376922	2506613	24	N	129692	scaffold	yes	map
Super-Scaffold_100003	2506614	2740040	25	W	Consensus_Consensus_tig00000328_subseq_602699:836125	1	233427	+
Super-Scaffold_100002	1	140534	1	W	Consensus_Consensus_tig00000131	1	140534	+
Super-Scaffold_100002	140535	342917	2	N	202383	scaffold	yes	map
Super-Scaffold_100002	342918	518953	3	W	Consensus_Consensus_tig00000360	1	176036	-
Super-Scaffold_100002	518954	618196	4	N	99243	scaffold	yes	map
Super-Scaffold_100002	618197	777463	5	W	Consensus_Consensus_tig00000398	1	159267	+
Super-Scaffold_100002	777464	912304	6	N	134841	scaffold	yes	map
Super-Scaffold_100002	912305	1808829	7	W	Consensus_Consensus_tig00002792_subseq_1:896525	1	896525	-
Super-Scaffold_100002	1808830	1808842	8	N	13	scaffold	yes	map
Super-Scaffold_100002	1808843	2321458	9	W	Consensus_Consensus_tig00000334_subseq_74035:586650	1	512616	+
Super-Scaffold_100001	1	64940	1	W	Consensus_Consensus_tig00000060	1	64940	-
Super-Scaffold_100001	64941	244645	2	N	179705	scaffold	yes	map
Super-Scaffold_100001	244646	515468	3	W	Consensus_Consensus_tig00000342_subseq_318414:589236	1	270823	-
Super-Scaffold_100001	515469	763609	4	N	248141	scaffold	yes	map
Super-Scaffold_100001	763610	1390550	5	W	Consensus_Consensus_tig00000337_subseq_154251:781191	1	626941	-
Super-Scaffold_100001	1390551	1503248	6	N	112698	scaffold	yes	map
Super-Scaffold_100001	1503249	1649569	7	W	Consensus_Consensus_tig00002789	1	146321	+
Super-Scaffold_100001	1649570	1649582	8	N	13	scaffold	yes	map
Super-Scaffold_100001	1649583	1819641	9	W	Consensus_Consensus_tig00000324	1	170059	+
Super-Scaffold_100001	1819642	1819654	10	N	13	scaffold	yes	map
Super-Scaffold_100001	1819655	2055173	11	W	Consensus_Consensus_tig00000326	1	235519	+
Super-Scaffold_100001	2055174	2055186	12	N	13	scaffold	yes	map
Super-Scaffold_100001	2055187	2657884	13	W	Consensus_Consensus_tig00000328_subseq_1:602698	1	602698	+
Super-Scaffold_100001	2657885	2657897	14	N	13	scaffold	yes	map
Super-Scaffold_100001	2657898	2775927	15	W	Consensus_Consensus_tig00000053	1	118030	-
Consensus_Consensus_tig00002821_obj	1	56605	1	W	Consensus_Consensus_tig00002821	1	56605	+
Consensus_Consensus_tig00002818_obj	1	58174	1	W	Consensus_Consensus_tig00002818	1	58174	+
Consensus_Consensus_tig00002817_obj	1	55387	1	W	Consensus_Consensus_tig00002817	1	55387	+
Consensus_Consensus_tig00002814_obj	1	70644	1	W	Consensus_Consensus_tig00002814	1	70644	+
Consensus_Consensus_tig00002813_obj	1	79218	1	W	Consensus_Consensus_tig00002813	1	79218	+
Consensus_Consensus_tig00002811_obj	1	63756	1	W	Consensus_Consensus_tig00002811	1	63756	+
Consensus_Consensus_tig00002810_obj	1	84025	1	W	Consensus_Consensus_tig00002810	1	84025	+
Consensus_Consensus_tig00002809_obj	1	55942	1	W	Consensus_Consensus_tig00002809	1	55942	+
Consensus_Consensus_tig00002807_obj	1	42140	1	W	Consensus_Consensus_tig00002807	1	42140	+
Consensus_Consensus_tig00002805_obj	1	54687	1	W	Consensus_Consensus_tig00002805	1	54687	+
Consensus_Consensus_tig00002802_obj	1	71037	1	W	Consensus_Consensus_tig00002802	1	71037	+
Consensus_Consensus_tig00002801_obj	1	89354	1	W	Consensus_Consensus_tig00002801	1	89354	+
Consensus_Consensus_tig00002800_obj	1	56516	1	W	Consensus_Consensus_tig00002800	1	56516	+
Consensus_Consensus_tig00002799_obj	1	35572	1	W	Consensus_Consensus_tig00002799	1	35572	+
Consensus_Consensus_tig00002797_obj	1	40246	1	W	Consensus_Consensus_tig00002797	1	40246	+
Consensus_Consensus_tig00002794_obj	1	46578	1	W	Consensus_Consensus_tig00002794	1	46578	+
Consensus_Consensus_tig00002793_obj	1	69984	1	W	Consensus_Consensus_tig00002793	1	69984	+
Consensus_Consensus_tig00002791_obj	1	53036	1	W	Consensus_Consensus_tig00002791	1	53036	+
Consensus_Consensus_tig00002790_obj	1	125631	1	W	Consensus_Consensus_tig00002790	1	125631	+
Consensus_Consensus_tig00002788_obj	1	57147	1	W	Consensus_Consensus_tig00002788	1	57147	+
Consensus_Consensus_tig00002787_obj	1	63201	1	W	Consensus_Consensus_tig00002787	1	63201	+
Consensus_Consensus_tig00002786_obj	1	57535	1	W	Consensus_Consensus_tig00002786	1	57535	+
Consensus_Consensus_tig00002785_obj	1	69573	1	W	Consensus_Consensus_tig00002785	1	69573	+
Consensus_Consensus_tig00002783_obj	1	70014	1	W	Consensus_Consensus_tig00002783	1	70014	+
Consensus_Consensus_tig00002782_obj	1	105289	1	W	Consensus_Consensus_tig00002782	1	105289	+
Consensus_Consensus_tig00002781_obj	1	66479	1	W	Consensus_Consensus_tig00002781	1	66479	+
Consensus_Consensus_tig00000401_obj	1	125743	1	W	Consensus_Consensus_tig00000401	1	125743	+
Consensus_Consensus_tig00000399_obj	1	78886	1	W	Consensus_Consensus_tig00000399	1	78886	+
Consensus_Consensus_tig00000397_obj	1	91753	1	W	Consensus_Consensus_tig00000397	1	91753	+
Consensus_Consensus_tig00000396_obj	1	72532	1	W	Consensus_Consensus_tig00000396	1	72532	+
Consensus_Consensus_tig00000395_obj	1	127716	1	W	Consensus_Consensus_tig00000395	1	127716	+
Consensus_Consensus_tig00000389_subseq_1:89369_obj	1	89369	1	W	Consensus_Consensus_tig00000389_subseq_1:89369	1	89369	+
Consensus_Consensus_tig00000387_obj	1	97315	1	W	Consensus_Consensus_tig00000387	1	97315	+
Consensus_Consensus_tig00000386_obj	1	48552	1	W	Consensus_Consensus_tig00000386	1	48552	+
Consensus_Consensus_tig00000385_obj	1	84359	1	W	Consensus_Consensus_tig00000385	1	84359	+
Consensus_Consensus_tig00000380_obj	1	88768	1	W	Consensus_Consensus_tig00000380	1	88768	+
Consensus_Consensus_tig00000378_obj	1	90138	1	W	Consensus_Consensus_tig00000378	1	90138	+
Consensus_Consensus_tig00000374_obj	1	108905	1	W	Consensus_Consensus_tig00000374	1	108905	+
Consensus_Consensus_tig00000372_obj	1	106882	1	W	Consensus_Consensus_tig00000372	1	106882	+
Consensus_Consensus_tig00000371_obj	1	118849	1	W	Consensus_Consensus_tig00000371	1	118849	+
Consensus_Consensus_tig00000370_obj	1	106892	1	W	Consensus_Consensus_tig00000370	1	106892	+
Consensus_Consensus_tig00000369_obj	1	50544	1	W	Consensus_Consensus_tig00000369	1	50544	+
Consensus_Consensus_tig00000366_obj	1	64458	1	W	Consensus_Consensus_tig00000366	1	64458	+
Consensus_Consensus_tig00000359_obj	1	89282	1	W	Consensus_Consensus_tig00000359	1	89282	+
Consensus_Consensus_tig00000355_obj	1	58347	1	W	Consensus_Consensus_tig00000355	1	58347	+
Consensus_Consensus_tig00000354_obj	1	111431	1	W	Consensus_Consensus_tig00000354	1	111431	+
Consensus_Consensus_tig00000352_obj	1	132389	1	W	Consensus_Consensus_tig00000352	1	132389	+
Consensus_Consensus_tig00000350_obj	1	256162	1	W	Consensus_Consensus_tig00000350	1	256162	+
Consensus_Consensus_tig00000349_obj	1	42867	1	W	Consensus_Consensus_tig00000349	1	42867	+
Consensus_Consensus_tig00000347_obj	1	74513	1	W	Consensus_Consensus_tig00000347	1	74513	+
Consensus_Consensus_tig00000346_obj	1	61304	1	W	Consensus_Consensus_tig00000346	1	61304	+
Consensus_Consensus_tig00000341_obj	1	60152	1	W	Consensus_Consensus_tig00000341	1	60152	+
Consensus_Consensus_tig00000338_obj	1	80348	1	W	Consensus_Consensus_tig00000338	1	80348	+
Consensus_Consensus_tig00000337_subseq_818820:962785_obj	1	143966	1	W	Consensus_Consensus_tig00000337_subseq_818820:962785	1	143966	+
Consensus_Consensus_tig00000337_subseq_781192:818819_obj	1	37628	1	W	Consensus_Consensus_tig00000337_subseq_781192:818819	1	37628	+
Consensus_Consensus_tig00000335_obj	1	89491	1	W	Consensus_Consensus_tig00000335	1	89491	+
Consensus_Consensus_tig00000334_subseq_1:74034_obj	1	74034	1	W	Consensus_Consensus_tig00000334_subseq_1:74034	1	74034	+
Consensus_Consensus_tig00000333_obj	1	60750	1	W	Consensus_Consensus_tig00000333	1	60750	+
Consensus_Consensus_tig00000332_obj	1	184076	1	W	Consensus_Consensus_tig00000332	1	184076	+
Consensus_Consensus_tig00000330_obj	1	80444	1	W	Consensus_Consensus_tig00000330	1	80444	+
Consensus_Consensus_tig00000329_obj	1	144355	1	W	Consensus_Consensus_tig00000329	1	144355	+
Consensus_Consensus_tig00000327_obj	1	41120	1	W	Consensus_Consensus_tig00000327	1	41120	+
Consensus_Consensus_tig00000325_obj	1	103103	1	W	Consensus_Consensus_tig00000325	1	103103	+
Consensus_Consensus_tig00000319_obj	1	110830	1	W	Consensus_Consensus_tig00000319	1	110830	+
Consensus_Consensus_tig00000318_obj	1	118227	1	W	Consensus_Consensus_tig00000318	1	118227	+
Consensus_Consensus_tig00000317_obj	1	188734	1	W	Consensus_Consensus_tig00000317	1	188734	+
Consensus_Consensus_tig00000311_obj	1	152416	1	W	Consensus_Consensus_tig00000311	1	152416	+
Consensus_Consensus_tig00000305_obj	1	89412	1	W	Consensus_Consensus_tig00000305	1	89412	+
Consensus_Consensus_tig00000304_obj	1	101893	1	W	Consensus_Consensus_tig00000304	1	101893	+
Consensus_Consensus_tig00000303_obj	1	67364	1	W	Consensus_Consensus_tig00000303	1	67364	+
Consensus_Consensus_tig00000297_obj	1	77125	1	W	Consensus_Consensus_tig00000297	1	77125	+
Consensus_Consensus_tig00000293_obj	1	58906	1	W	Consensus_Consensus_tig00000293	1	58906	+
Consensus_Consensus_tig00000291_obj	1	115247	1	W	Consensus_Consensus_tig00000291	1	115247	+
Consensus_Consensus_tig00000288_obj	1	47528	1	W	Consensus_Consensus_tig00000288	1	47528	+
Consensus_Consensus_tig00000287_obj	1	247731	1	W	Consensus_Consensus_tig00000287	1	247731	+
Consensus_Consensus_tig00000285_obj	1	68076	1	W	Consensus_Consensus_tig00000285	1	68076	+
Consensus_Consensus_tig00000281_obj	1	83308	1	W	Consensus_Consensus_tig00000281	1	83308	+
Consensus_Consensus_tig00000268_obj	1	116647	1	W	Consensus_Consensus_tig00000268	1	116647	+
Consensus_Consensus_tig00000266_obj	1	84715	1	W	Consensus_Consensus_tig00000266	1	84715	+
Consensus_Consensus_tig00000265_obj	1	119711	1	W	Consensus_Consensus_tig00000265	1	119711	+
Consensus_Consensus_tig00000264_obj	1	61692	1	W	Consensus_Consensus_tig00000264	1	61692	+
Consensus_Consensus_tig00000262_obj	1	93714	1	W	Consensus_Consensus_tig00000262	1	93714	+
Consensus_Consensus_tig00000255_obj	1	160002	1	W	Consensus_Consensus_tig00000255	1	160002	+
Consensus_Consensus_tig00000250_obj	1	109744	1	W	Consensus_Consensus_tig00000250	1	109744	+
Consensus_Consensus_tig00000249_obj	1	80127	1	W	Consensus_Consensus_tig00000249	1	80127	+
Consensus_Consensus_tig00000248_obj	1	219145	1	W	Consensus_Consensus_tig00000248	1	219145	+
Consensus_Consensus_tig00000243_obj	1	79075	1	W	Consensus_Consensus_tig00000243	1	79075	+
Consensus_Consensus_tig00000237_obj	1	89889	1	W	Consensus_Consensus_tig00000237	1	89889	+
Consensus_Consensus_tig00000231_obj	1	70142	1	W	Consensus_Consensus_tig00000231	1	70142	+
Consensus_Consensus_tig00000229_obj	1	63350	1	W	Consensus_Consensus_tig00000229	1	63350	+
Consensus_Consensus_tig00000223_obj	1	62410	1	W	Consensus_Consensus_tig00000223	1	62410	+
Consensus_Consensus_tig00000217_obj	1	88229	1	W	Consensus_Consensus_tig00000217	1	88229	+
Consensus_Consensus_tig00000215_obj	1	101647	1	W	Consensus_Consensus_tig00000215	1	101647	+
Consensus_Consensus_tig00000214_obj	1	79730	1	W	Consensus_Consensus_tig00000214	1	79730	+
Consensus_Consensus_tig00000212_obj	1	87168	1	W	Consensus_Consensus_tig00000212	1	87168	+
Consensus_Consensus_tig00000209_obj	1	131878	1	W	Consensus_Consensus_tig00000209	1	131878	+
Consensus_Consensus_tig00000203_obj	1	136130	1	W	Consensus_Consensus_tig00000203	1	136130	+
Consensus_Consensus_tig00000202_obj	1	80759	1	W	Consensus_Consensus_tig00000202	1	80759	+
Consensus_Consensus_tig00000200_obj	1	85649	1	W	Consensus_Consensus_tig00000200	1	85649	+
Consensus_Consensus_tig00000197_obj	1	64747	1	W	Consensus_Consensus_tig00000197	1	64747	+
Consensus_Consensus_tig00000196_obj	1	83936	1	W	Consensus_Consensus_tig00000196	1	83936	+
Consensus_Consensus_tig00000194_obj	1	79145	1	W	Consensus_Consensus_tig00000194	1	79145	+
Consensus_Consensus_tig00000191_obj	1	109444	1	W	Consensus_Consensus_tig00000191	1	109444	+
Consensus_Consensus_tig00000190_obj	1	102061	1	W	Consensus_Consensus_tig00000190	1	102061	+
Consensus_Consensus_tig00000185_obj	1	148468	1	W	Consensus_Consensus_tig00000185	1	148468	+
Consensus_Consensus_tig00000179_obj	1	69770	1	W	Consensus_Consensus_tig00000179	1	69770	+
Consensus_Consensus_tig00000175_obj	1	97882	1	W	Consensus_Consensus_tig00000175	1	97882	+
Consensus_Consensus_tig00000170_obj	1	101605	1	W	Consensus_Consensus_tig00000170	1	101605	+
Consensus_Consensus_tig00000163_obj	1	117111	1	W	Consensus_Consensus_tig00000163	1	117111	+
Consensus_Consensus_tig00000152_obj	1	73939	1	W	Consensus_Consensus_tig00000152	1	73939	+
Consensus_Consensus_tig00000151_obj	1	82273	1	W	Consensus_Consensus_tig00000151	1	82273	+
Consensus_Consensus_tig00000146_obj	1	128677	1	W	Consensus_Consensus_tig00000146	1	128677	+
Consensus_Consensus_tig00000143_obj	1	83162	1	W	Consensus_Consensus_tig00000143	1	83162	+
Consensus_Consensus_tig00000142_obj	1	157117	1	W	Consensus_Consensus_tig00000142	1	157117	+
Consensus_Consensus_tig00000138_obj	1	319387	1	W	Consensus_Consensus_tig00000138	1	319387	+
Consensus_Consensus_tig00000135_obj	1	82060	1	W	Consensus_Consensus_tig00000135	1	82060	+
Consensus_Consensus_tig00000134_obj	1	64206	1	W	Consensus_Consensus_tig00000134	1	64206	+
Consensus_Consensus_tig00000133_obj	1	92903	1	W	Consensus_Consensus_tig00000133	1	92903	+
Consensus_Consensus_tig00000132_obj	1	78402	1	W	Consensus_Consensus_tig00000132	1	78402	+
Consensus_Consensus_tig00000130_obj	1	79353	1	W	Consensus_Consensus_tig00000130	1	79353	+
Consensus_Consensus_tig00000126_obj	1	118479	1	W	Consensus_Consensus_tig00000126	1	118479	+
Consensus_Consensus_tig00000123_subseq_453419:547342_obj	1	93924	1	W	Consensus_Consensus_tig00000123_subseq_453419:547342	1	93924	+
Consensus_Consensus_tig00000121_obj	1	67326	1	W	Consensus_Consensus_tig00000121	1	67326	+
Consensus_Consensus_tig00000120_obj	1	109735	1	W	Consensus_Consensus_tig00000120	1	109735	+
Consensus_Consensus_tig00000119_obj	1	72770	1	W	Consensus_Consensus_tig00000119	1	72770	+
Consensus_Consensus_tig00000115_obj	1	77058	1	W	Consensus_Consensus_tig00000115	1	77058	+
Consensus_Consensus_tig00000112_obj	1	172578	1	W	Consensus_Consensus_tig00000112	1	172578	+
Consensus_Consensus_tig00000111_obj	1	121339	1	W	Consensus_Consensus_tig00000111	1	121339	+
Consensus_Consensus_tig00000106_obj	1	103432	1	W	Consensus_Consensus_tig00000106	1	103432	+
Consensus_Consensus_tig00000105_obj	1	91048	1	W	Consensus_Consensus_tig00000105	1	91048	+
Consensus_Consensus_tig00000103_obj	1	60096	1	W	Consensus_Consensus_tig00000103	1	60096	+
Consensus_Consensus_tig00000100_obj	1	168241	1	W	Consensus_Consensus_tig00000100	1	168241	+
Consensus_Consensus_tig00000099_obj	1	83243	1	W	Consensus_Consensus_tig00000099	1	83243	+
Consensus_Consensus_tig00000094_obj	1	70965	1	W	Consensus_Consensus_tig00000094	1	70965	+
Consensus_Consensus_tig00000089_obj	1	135036	1	W	Consensus_Consensus_tig00000089	1	135036	+
Consensus_Consensus_tig00000087_obj	1	185980	1	W	Consensus_Consensus_tig00000087	1	185980	+
Consensus_Consensus_tig00000085_obj	1	126559	1	W	Consensus_Consensus_tig00000085	1	126559	+
Consensus_Consensus_tig00000082_obj	1	79720	1	W	Consensus_Consensus_tig00000082	1	79720	+
Consensus_Consensus_tig00000080_obj	1	125792	1	W	Consensus_Consensus_tig00000080	1	125792	+
Consensus_Consensus_tig00000079_obj	1	56462	1	W	Consensus_Consensus_tig00000079	1	56462	+
Consensus_Consensus_tig00000076_obj	1	79594	1	W	Consensus_Consensus_tig00000076	1	79594	+
Consensus_Consensus_tig00000075_obj	1	82765	1	W	Consensus_Consensus_tig00000075	1	82765	+
Consensus_Consensus_tig00000073_obj	1	103781	1	W	Consensus_Consensus_tig00000073	1	103781	+
Consensus_Consensus_tig00000068_obj	1	117572	1	W	Consensus_Consensus_tig00000068	1	117572	+
Consensus_Consensus_tig00000067_obj	1	78045	1	W	Consensus_Consensus_tig00000067	1	78045	+
Consensus_Consensus_tig00000066_obj	1	154304	1	W	Consensus_Consensus_tig00000066	1	154304	+
Consensus_Consensus_tig00000063_obj	1	97712	1	W	Consensus_Consensus_tig00000063	1	97712	+
Consensus_Consensus_tig00000059_obj	1	49089	1	W	Consensus_Consensus_tig00000059	1	49089	+
Consensus_Consensus_tig00000058_obj	1	127502	1	W	Consensus_Consensus_tig00000058	1	127502	+
Consensus_Consensus_tig00000057_obj	1	109093	1	W	Consensus_Consensus_tig00000057	1	109093	+
Consensus_Consensus_tig00000056_obj	1	105108	1	W	Consensus_Consensus_tig00000056	1	105108	+
Consensus_Consensus_tig00000052_obj	1	110403	1	W	Consensus_Consensus_tig00000052	1	110403	+
Consensus_Consensus_tig00000050_obj	1	83303	1	W	Consensus_Consensus_tig00000050	1	83303	+
Consensus_Consensus_tig00000048_obj	1	119901	1	W	Consensus_Consensus_tig00000048	1	119901	+
Consensus_Consensus_tig00000047_obj	1	74812	1	W	Consensus_Consensus_tig00000047	1	74812	+
Consensus_Consensus_tig00000042_obj	1	123779	1	W	Consensus_Consensus_tig00000042	1	123779	+
Consensus_Consensus_tig00000030_obj	1	82163	1	W	Consensus_Consensus_tig00000030	1	82163	+
Consensus_Consensus_tig00000022_obj	1	105987	1	W	Consensus_Consensus_tig00000022	1	105987	+
Consensus_Consensus_tig00000021_obj	1	67551	1	W	Consensus_Consensus_tig00000021	1	67551	+
Consensus_Consensus_tig00000020_obj	1	100800	1	W	Consensus_Consensus_tig00000020	1	100800	+
Consensus_Consensus_tig00000019_obj	1	82732	1	W	Consensus_Consensus_tig00000019	1	82732	+
Consensus_Consensus_tig00000016_obj	1	69568	1	W	Consensus_Consensus_tig00000016	1	69568	+
Consensus_Consensus_tig00000014_obj	1	124563	1	W	Consensus_Consensus_tig00000014	1	124563	+
Consensus_Consensus_tig00000013_obj	1	101705	1	W	Consensus_Consensus_tig00000013	1	101705	+
Consensus_Consensus_tig00000012_obj	1	79921	1	W	Consensus_Consensus_tig00000012	1	79921	+
Consensus_Consensus_tig00000011_obj	1	68312	1	W	Consensus_Consensus_tig00000011	1	68312	+
Consensus_Consensus_tig00000009_obj	1	92571	1	W	Consensus_Consensus_tig00000009	1	92571	+
Consensus_Consensus_tig00000004_obj	1	98389	1	W	Consensus_Consensus_tig00000004	1	98389	+
Consensus_Consensus_tig00000003_obj	1	92978	1	W	Consensus_Consensus_tig00000003	1	92978	+
Consensus_Consensus_tig00000002_obj	1	147768	1	W	Consensus_Consensus_tig00000002	1	147768	+

## Sheet: unmapped Canu contig list
# Obj_Name	BLAST HIT	Obj_Start	Obj_End	PartNum	Compnt_Type	CompntId_GapLength	CompntStart_GapType	CompntEnd_Linkage	Orientation_LinkageEvidence
Consensus_Consensus_tig00000002_obj	chr_2	1	147768	1	W	Consensus_Consensus_tig00000002	1	147768	+
Consensus_Consensus_tig00000003_obj	chr_2	1	92978	1	W	Consensus_Consensus_tig00000003	1	92978	+
Consensus_Consensus_tig00000004_obj	chr_2	1	98389	1	W	Consensus_Consensus_tig00000004	1	98389	+
Consensus_Consensus_tig00000009_obj	chr_2	1	92571	1	W	Consensus_Consensus_tig00000009	1	92571	+
Consensus_Consensus_tig00000011_obj	chr_2	1	68312	1	W	Consensus_Consensus_tig00000011	1	68312	+
Consensus_Consensus_tig00000012_obj	chr_2	1	79921	1	W	Consensus_Consensus_tig00000012	1	79921	+
Consensus_Consensus_tig00000013_obj	chr_2	1	101705	1	W	Consensus_Consensus_tig00000013	1	101705	+
Consensus_Consensus_tig00000014_obj	chr_2	1	124563	1	W	Consensus_Consensus_tig00000014	1	124563	+
Consensus_Consensus_tig00000016_obj	chr_2	1	69568	1	W	Consensus_Consensus_tig00000016	1	69568	+
Consensus_Consensus_tig00000019_obj	chr_11	1	82732	1	W	Consensus_Consensus_tig00000019	1	82732	+
Consensus_Consensus_tig00000020_obj	chr_11	1	100800	1	W	Consensus_Consensus_tig00000020	1	100800	+
Consensus_Consensus_tig00000021_obj	chr_11	1	67551	1	W	Consensus_Consensus_tig00000021	1	67551	+
Consensus_Consensus_tig00000022_obj	chr_11	1	105987	1	W	Consensus_Consensus_tig00000022	1	105987	+
Consensus_Consensus_tig00000030_obj	chr_10	1	82163	1	W	Consensus_Consensus_tig00000030	1	82163	+
Consensus_Consensus_tig00000042_obj	chr_6	1	123779	1	W	Consensus_Consensus_tig00000042	1	123779	+
Consensus_Consensus_tig00000047_obj	chr_1	1	74812	1	W	Consensus_Consensus_tig00000047	1	74812	+
Consensus_Consensus_tig00000048_obj	chr_1	1	119901	1	W	Consensus_Consensus_tig00000048	1	119901	+
Consensus_Consensus_tig00000050_obj	chr_10	1	83303	1	W	Consensus_Consensus_tig00000050	1	83303	+
Consensus_Consensus_tig00000052_obj	chr_11	1	110403	1	W	Consensus_Consensus_tig00000052	1	110403	+
Consensus_Consensus_tig00000056_obj	chr_1	1	105108	1	W	Consensus_Consensus_tig00000056	1	105108	+
Consensus_Consensus_tig00000057_obj	chr_11	1	109093	1	W	Consensus_Consensus_tig00000057	1	109093	+
Consensus_Consensus_tig00000058_obj	chr_11	1	127502	1	W	Consensus_Consensus_tig00000058	1	127502	+
Consensus_Consensus_tig00000059_obj	chr_1	1	49089	1	W	Consensus_Consensus_tig00000059	1	49089	+
Consensus_Consensus_tig00000063_obj	chr_12	1	97712	1	W	Consensus_Consensus_tig00000063	1	97712	+
Consensus_Consensus_tig00000066_obj	chr_1	1	154304	1	W	Consensus_Consensus_tig00000066	1	154304	+
Consensus_Consensus_tig00000067_obj	chr_12	1	78045	1	W	Consensus_Consensus_tig00000067	1	78045	+
Consensus_Consensus_tig00000068_obj	chr_1	1	117572	1	W	Consensus_Consensus_tig00000068	1	117572	+
Consensus_Consensus_tig00000073_obj	chr_22	1	103781	1	W	Consensus_Consensus_tig00000073	1	103781	+
Consensus_Consensus_tig00000075_obj	chr_22	1	82765	1	W	Consensus_Consensus_tig00000075	1	82765	+
Consensus_Consensus_tig00000076_obj	chr_22	1	79594	1	W	Consensus_Consensus_tig00000076	1	79594	+
Consensus_Consensus_tig00000079_obj	chr_22	1	56462	1	W	Consensus_Consensus_tig00000079	1	56462	+
Consensus_Consensus_tig00000080_obj	chr_22	1	125792	1	W	Consensus_Consensus_tig00000080	1	125792	+
Consensus_Consensus_tig00000082_obj	chr_7	1	79720	1	W	Consensus_Consensus_tig00000082	1	79720	+
Consensus_Consensus_tig00000085_obj	chr_7	1	126559	1	W	Consensus_Consensus_tig00000085	1	126559	+
Consensus_Consensus_tig00000087_obj	chr_28	1	185980	1	W	Consensus_Consensus_tig00000087	1	185980	+
Consensus_Consensus_tig00000089_obj	chr_20	1	135036	1	W	Consensus_Consensus_tig00000089	1	135036	+
Consensus_Consensus_tig00000094_obj	chr_3	1	70965	1	W	Consensus_Consensus_tig00000094	1	70965	+
Consensus_Consensus_tig00000099_obj	chr_3	1	83243	1	W	Consensus_Consensus_tig00000099	1	83243	+
Consensus_Consensus_tig00000100_obj	chr_3	1	168241	1	W	Consensus_Consensus_tig00000100	1	168241	+
Consensus_Consensus_tig00000103_obj	chr_3	1	60096	1	W	Consensus_Consensus_tig00000103	1	60096	+
Consensus_Consensus_tig00000105_obj	chr_3	1	91048	1	W	Consensus_Consensus_tig00000105	1	91048	+
Consensus_Consensus_tig00000106_obj	chr_3	1	103432	1	W	Consensus_Consensus_tig00000106	1	103432	+
Consensus_Consensus_tig00000111_obj	chr_3	1	121339	1	W	Consensus_Consensus_tig00000111	1	121339	+
Consensus_Consensus_tig00000112_obj	chr_18	1	172578	1	W	Consensus_Consensus_tig00000112	1	172578	+
Consensus_Consensus_tig00000115_obj	chr_4	1	77058	1	W	Consensus_Consensus_tig00000115	1	77058	+
Consensus_Consensus_tig00000119_obj	chr_4	1	72770	1	W	Consensus_Consensus_tig00000119	1	72770	+
Consensus_Consensus_tig00000120_obj	chr_4	1	109735	1	W	Consensus_Consensus_tig00000120	1	109735	+
Consensus_Consensus_tig00000121_obj	chr_4	1	67326	1	W	Consensus_Consensus_tig00000121	1	67326	+
Consensus_Consensus_tig00000123_subseq_453419:547342_obj	bd_32x35	1	93924	1	W	Consensus_Consensus_tig00000123_subseq_453419:547342	1	93924	+
Consensus_Consensus_tig00000126_obj	chr_4	1	118479	1	W	Consensus_Consensus_tig00000126	1	118479	+
Consensus_Consensus_tig00000130_obj	chr_4	1	79353	1	W	Consensus_Consensus_tig00000130	1	79353	+
Consensus_Consensus_tig00000132_obj	chr_13	1	78402	1	W	Consensus_Consensus_tig00000132	1	78402	+
Consensus_Consensus_tig00000133_obj	chr_13	1	92903	1	W	Consensus_Consensus_tig00000133	1	92903	+
Consensus_Consensus_tig00000134_obj	chr_13	1	64206	1	W	Consensus_Consensus_tig00000134	1	64206	+
Consensus_Consensus_tig00000135_obj	chr_18	1	82060	1	W	Consensus_Consensus_tig00000135	1	82060	+
Consensus_Consensus_tig00000138_obj	chr_25	1	319387	1	W	Consensus_Consensus_tig00000138	1	319387	+
Consensus_Consensus_tig00000142_obj	chr_18	1	157117	1	W	Consensus_Consensus_tig00000142	1	157117	+
Consensus_Consensus_tig00000143_obj	chr_3	1	83162	1	W	Consensus_Consensus_tig00000143	1	83162	+
Consensus_Consensus_tig00000146_obj	chr_5	1	128677	1	W	Consensus_Consensus_tig00000146	1	128677	+
Consensus_Consensus_tig00000151_obj	chr_5	1	82273	1	W	Consensus_Consensus_tig00000151	1	82273	+
Consensus_Consensus_tig00000152_obj	chr_17	1	73939	1	W	Consensus_Consensus_tig00000152	1	73939	+
Consensus_Consensus_tig00000163_obj	chr_27	1	117111	1	W	Consensus_Consensus_tig00000163	1	117111	+
Consensus_Consensus_tig00000170_obj	chr_27	1	101605	1	W	Consensus_Consensus_tig00000170	1	101605	+
Consensus_Consensus_tig00000175_obj	chr_16	1	97882	1	W	Consensus_Consensus_tig00000175	1	97882	+
Consensus_Consensus_tig00000179_obj	chr_8	1	69770	1	W	Consensus_Consensus_tig00000179	1	69770	+
Consensus_Consensus_tig00000185_obj	chr_8	1	148468	1	W	Consensus_Consensus_tig00000185	1	148468	+
Consensus_Consensus_tig00000190_obj	chr_9	1	102061	1	W	Consensus_Consensus_tig00000190	1	102061	+
Consensus_Consensus_tig00000191_obj	chr_23	1	109444	1	W	Consensus_Consensus_tig00000191	1	109444	+
Consensus_Consensus_tig00000194_obj	chr_9	1	79145	1	W	Consensus_Consensus_tig00000194	1	79145	+
Consensus_Consensus_tig00000196_obj	chr_15	1	83936	1	W	Consensus_Consensus_tig00000196	1	83936	+
Consensus_Consensus_tig00000197_obj	chr_9	1	64747	1	W	Consensus_Consensus_tig00000197	1	64747	+
Consensus_Consensus_tig00000200_obj	chr_15	1	85649	1	W	Consensus_Consensus_tig00000200	1	85649	+
Consensus_Consensus_tig00000202_obj	chr_9	1	80759	1	W	Consensus_Consensus_tig00000202	1	80759	+
Consensus_Consensus_tig00000203_obj	chr_9	1	136130	1	W	Consensus_Consensus_tig00000203	1	136130	+
Consensus_Consensus_tig00000209_obj	chr_9	1	131878	1	W	Consensus_Consensus_tig00000209	1	131878	+
Consensus_Consensus_tig00000212_obj	chr_9	1	87168	1	W	Consensus_Consensus_tig00000212	1	87168	+
Consensus_Consensus_tig00000214_obj	chr_15	1	79730	1	W	Consensus_Consensus_tig00000214	1	79730	+
Consensus_Consensus_tig00000215_obj	chr_16	1	101647	1	W	Consensus_Consensus_tig00000215	1	101647	+
Consensus_Consensus_tig00000217_obj	chr_15	1	88229	1	W	Consensus_Consensus_tig00000217	1	88229	+
Consensus_Consensus_tig00000223_obj	bd_25x34	1	62410	1	W	Consensus_Consensus_tig00000223	1	62410	+
Consensus_Consensus_tig00000229_obj	chr_14	1	63350	1	W	Consensus_Consensus_tig00000229	1	63350	+
Consensus_Consensus_tig00000231_obj	chr_14	1	70142	1	W	Consensus_Consensus_tig00000231	1	70142	+
Consensus_Consensus_tig00000237_obj	chr_21	1	89889	1	W	Consensus_Consensus_tig00000237	1	89889	+
Consensus_Consensus_tig00000243_obj	chr_6	1	79075	1	W	Consensus_Consensus_tig00000243	1	79075	+
Consensus_Consensus_tig00000248_obj	bd_32x35	1	219145	1	W	Consensus_Consensus_tig00000248	1	219145	+
Consensus_Consensus_tig00000249_obj	bd_32x35	1	80127	1	W	Consensus_Consensus_tig00000249	1	80127	+
Consensus_Consensus_tig00000250_obj	chr_20	1	109744	1	W	Consensus_Consensus_tig00000250	1	109744	+
Consensus_Consensus_tig00000255_obj	chr_24	1	160002	1	W	Consensus_Consensus_tig00000255	1	160002	+
Consensus_Consensus_tig00000262_obj	chr_5	1	93714	1	W	Consensus_Consensus_tig00000262	1	93714	+
Consensus_Consensus_tig00000264_obj	chr_13	1	61692	1	W	Consensus_Consensus_tig00000264	1	61692	+
Consensus_Consensus_tig00000265_obj	bd_32x35	1	119711	1	W	Consensus_Consensus_tig00000265	1	119711	+
Consensus_Consensus_tig00000266_obj	chr_24	1	84715	1	W	Consensus_Consensus_tig00000266	1	84715	+
Consensus_Consensus_tig00000268_obj	chr_19	1	116647	1	W	Consensus_Consensus_tig00000268	1	116647	+
Consensus_Consensus_tig00000281_obj	chr_27	1	83308	1	W	Consensus_Consensus_tig00000281	1	83308	+
Consensus_Consensus_tig00000285_obj	chr_12	1	68076	1	W	Consensus_Consensus_tig00000285	1	68076	+
Consensus_Consensus_tig00000287_obj	chr_25	1	247731	1	W	Consensus_Consensus_tig00000287	1	247731	+
Consensus_Consensus_tig00000288_obj	chr_26	1	47528	1	W	Consensus_Consensus_tig00000288	1	47528	+
Consensus_Consensus_tig00000291_obj	chr_25	1	115247	1	W	Consensus_Consensus_tig00000291	1	115247	+
Consensus_Consensus_tig00000293_obj	chr_25	1	58906	1	W	Consensus_Consensus_tig00000293	1	58906	+
Consensus_Consensus_tig00000297_obj	chr_30	1	77125	1	W	Consensus_Consensus_tig00000297	1	77125	+
Consensus_Consensus_tig00000303_obj	chr_2	1	67364	1	W	Consensus_Consensus_tig00000303	1	67364	+
Consensus_Consensus_tig00000304_obj	chr_21	1	101893	1	W	Consensus_Consensus_tig00000304	1	101893	+
Consensus_Consensus_tig00000305_obj	chr_15	1	89412	1	W	Consensus_Consensus_tig00000305	1	89412	+
Consensus_Consensus_tig00000311_obj	chr_23	1	152416	1	W	Consensus_Consensus_tig00000311	1	152416	+
Consensus_Consensus_tig00000317_obj	chr_18	1	188734	1	W	Consensus_Consensus_tig00000317	1	188734	+
Consensus_Consensus_tig00000318_obj	chr_2	1	118227	1	W	Consensus_Consensus_tig00000318	1	118227	+
Consensus_Consensus_tig00000319_obj	chr_2	1	110830	1	W	Consensus_Consensus_tig00000319	1	110830	+
Consensus_Consensus_tig00000325_obj	chr_1	1	103103	1	W	Consensus_Consensus_tig00000325	1	103103	+
Consensus_Consensus_tig00000327_obj	chr_1	1	41120	1	W	Consensus_Consensus_tig00000327	1	41120	+
Consensus_Consensus_tig00000329_obj	chr_1	1	144355	1	W	Consensus_Consensus_tig00000329	1	144355	+
Consensus_Consensus_tig00000330_obj	chr_1	1	80444	1	W	Consensus_Consensus_tig00000330	1	80444	+
Consensus_Consensus_tig00000332_obj	chr_11	1	184076	1	W	Consensus_Consensus_tig00000332	1	184076	+
Consensus_Consensus_tig00000333_obj	chr_4	1	60750	1	W	Consensus_Consensus_tig00000333	1	60750	+
Consensus_Consensus_tig00000334_subseq_1:74034_obj	chr_13	1	74034	1	W	Consensus_Consensus_tig00000334_subseq_1:74034	1	74034	+
Consensus_Consensus_tig00000335_obj	chr_22	1	89491	1	W	Consensus_Consensus_tig00000335	1	89491	+
Consensus_Consensus_tig00000337_subseq_781192:818819_obj	chr_1	1	37628	1	W	Consensus_Consensus_tig00000337_subseq_781192:818819	1	37628	+
Consensus_Consensus_tig00000337_subseq_818820:962785_obj	chr_17	1	143966	1	W	Consensus_Consensus_tig00000337_subseq_818820:962785	1	143966	+
Consensus_Consensus_tig00000338_obj	chr_17	1	80348	1	W	Consensus_Consensus_tig00000338	1	80348	+
Consensus_Consensus_tig00000341_obj	chr_27	1	60152	1	W	Consensus_Consensus_tig00000341	1	60152	+
Consensus_Consensus_tig00000346_obj	chr_19	1	61304	1	W	Consensus_Consensus_tig00000346	1	61304	+
Consensus_Consensus_tig00000347_obj	chr_11	1	74513	1	W	Consensus_Consensus_tig00000347	1	74513	+
Consensus_Consensus_tig00000349_obj	chr_19	1	42867	1	W	Consensus_Consensus_tig00000349	1	42867	+
Consensus_Consensus_tig00000350_obj	chr_19	1	256162	1	W	Consensus_Consensus_tig00000350	1	256162	+
Consensus_Consensus_tig00000352_obj	chr_4	1	132389	1	W	Consensus_Consensus_tig00000352	1	132389	+
Consensus_Consensus_tig00000354_obj	chr_12	1	111431	1	W	Consensus_Consensus_tig00000354	1	111431	+
Consensus_Consensus_tig00000355_obj	chr_12	1	58347	1	W	Consensus_Consensus_tig00000355	1	58347	+
Consensus_Consensus_tig00000359_obj	chr_13	1	89282	1	W	Consensus_Consensus_tig00000359	1	89282	+
Consensus_Consensus_tig00000366_obj	chr_8	1	64458	1	W	Consensus_Consensus_tig00000366	1	64458	+
Consensus_Consensus_tig00000369_obj	chr_12	1	50544	1	W	Consensus_Consensus_tig00000369	1	50544	+
Consensus_Consensus_tig00000370_obj	chr_12	1	106892	1	W	Consensus_Consensus_tig00000370	1	106892	+
Consensus_Consensus_tig00000371_obj	chr_12	1	118849	1	W	Consensus_Consensus_tig00000371	1	118849	+
Consensus_Consensus_tig00000372_obj	chr_12	1	106882	1	W	Consensus_Consensus_tig00000372	1	106882	+
Consensus_Consensus_tig00000374_obj	chr_5	1	108905	1	W	Consensus_Consensus_tig00000374	1	108905	+
Consensus_Consensus_tig00000378_obj	chr_27	1	90138	1	W	Consensus_Consensus_tig00000378	1	90138	+
Consensus_Consensus_tig00000380_obj	chr_21	1	88768	1	W	Consensus_Consensus_tig00000380	1	88768	+
Consensus_Consensus_tig00000385_obj	chr_15	1	84359	1	W	Consensus_Consensus_tig00000385	1	84359	+
Consensus_Consensus_tig00000386_obj	chr_15	1	48552	1	W	Consensus_Consensus_tig00000386	1	48552	+
Consensus_Consensus_tig00000387_obj	chr_15	1	97315	1	W	Consensus_Consensus_tig00000387	1	97315	+
Consensus_Consensus_tig00000389_subseq_1:89369_obj	chr_31	1	89369	1	W	Consensus_Consensus_tig00000389_subseq_1:89369	1	89369	+
Consensus_Consensus_tig00000395_obj	chr_21	1	127716	1	W	Consensus_Consensus_tig00000395	1	127716	+
Consensus_Consensus_tig00000396_obj	chr_29	1	72532	1	W	Consensus_Consensus_tig00000396	1	72532	+
Consensus_Consensus_tig00000397_obj	chr_29	1	91753	1	W	Consensus_Consensus_tig00000397	1	91753	+
Consensus_Consensus_tig00000399_obj	chr_25	1	78886	1	W	Consensus_Consensus_tig00000399	1	78886	+
Consensus_Consensus_tig00000401_obj	chr_5	1	125743	1	W	Consensus_Consensus_tig00000401	1	125743	+
Consensus_Consensus_tig00002781_obj	chr_2	1	66479	1	W	Consensus_Consensus_tig00002781	1	66479	+
Consensus_Consensus_tig00002782_obj	chr_2	1	105289	1	W	Consensus_Consensus_tig00002782	1	105289	+
Consensus_Consensus_tig00002783_obj	chr_10	1	70014	1	W	Consensus_Consensus_tig00002783	1	70014	+
Consensus_Consensus_tig00002785_obj	chr_10	1	69573	1	W	Consensus_Consensus_tig00002785	1	69573	+
Consensus_Consensus_tig00002786_obj	chr_6	1	57535	1	W	Consensus_Consensus_tig00002786	1	57535	+
Consensus_Consensus_tig00002787_obj	chr_6	1	63201	1	W	Consensus_Consensus_tig00002787	1	63201	+
Consensus_Consensus_tig00002788_obj	chr_1	1	57147	1	W	Consensus_Consensus_tig00002788	1	57147	+
Consensus_Consensus_tig00002790_obj	chr_10	1	125631	1	W	Consensus_Consensus_tig00002790	1	125631	+
Consensus_Consensus_tig00002791_obj	chr_10	1	53036	1	W	Consensus_Consensus_tig00002791	1	53036	+
Consensus_Consensus_tig00002793_obj	chr_3	1	69984	1	W	Consensus_Consensus_tig00002793	1	69984	+
Consensus_Consensus_tig00002794_obj	chr_20	1	46578	1	W	Consensus_Consensus_tig00002794	1	46578	+
Consensus_Consensus_tig00002797_obj	chr_4	1	40246	1	W	Consensus_Consensus_tig00002797	1	40246	+
Consensus_Consensus_tig00002799_obj	chr_19	1	35572	1	W	Consensus_Consensus_tig00002799	1	35572	+
Consensus_Consensus_tig00002800_obj	bd_8x17	1	56516	1	W	Consensus_Consensus_tig00002800	1	56516	+
Consensus_Consensus_tig00002801_obj	chr_27	1	89354	1	W	Consensus_Consensus_tig00002801	1	89354	+
Consensus_Consensus_tig00002802_obj	chr_27	1	71037	1	W	Consensus_Consensus_tig00002802	1	71037	+
Consensus_Consensus_tig00002805_obj	chr_17	1	54687	1	W	Consensus_Consensus_tig00002805	1	54687	+
Consensus_Consensus_tig00002807_obj	bd_25x34	1	42140	1	W	Consensus_Consensus_tig00002807	1	42140	+
Consensus_Consensus_tig00002809_obj	chr_9	1	55942	1	W	Consensus_Consensus_tig00002809	1	55942	+
Consensus_Consensus_tig00002810_obj	chr_14	1	84025	1	W	Consensus_Consensus_tig00002810	1	84025	+
Consensus_Consensus_tig00002811_obj	chr_14	1	63756	1	W	Consensus_Consensus_tig00002811	1	63756	+
Consensus_Consensus_tig00002813_obj	chr_25	1	79218	1	W	Consensus_Consensus_tig00002813	1	79218	+
Consensus_Consensus_tig00002814_obj	chr_18	1	70644	1	W	Consensus_Consensus_tig00002814	1	70644	+
Consensus_Consensus_tig00002817_obj	chr_17	1	55387	1	W	Consensus_Consensus_tig00002817	1	55387	+
Consensus_Consensus_tig00002818_obj	chr_4	1	58174	1	W	Consensus_Consensus_tig00002818	1	58174	+
Consensus_Consensus_tig00002821_obj	chr_4	1	56605	1	W	Consensus_Consensus_tig00002821	1	56605	+
			16170745

## Sheet: Nickbase recognition sites
# CMAP File Version:	0.1
# Label Channels:	1
# Nickase Recognition Site 1:	CTTAAG
# Number of Consensus Nanomaps:	293
#h CMapId	ContigLength	NumSites	SiteID	LabelChannel	Position	StdDev	Coverage	Occurrence
#f int	float	int	int	int	float	float	int	int
1	147768	17	1	1	3854	1	1	1
1	147768	17	2	1	10710	1	1	1
1	147768	17	3	1	42470	1	1	1
1	147768	17	4	1	50082	1	1	1
1	147768	17	5	1	59189	1	1	1
1	147768	17	6	1	59257	1	1	1
1	147768	17	7	1	88349	1	1	1
1	147768	17	8	1	90686	1	1	1
1	147768	17	9	1	114149	1	1	1
1	147768	17	10	1	114700	1	1	1
1	147768	17	11	1	115254	1	1	1
1	147768	17	12	1	119096	1	1	1
1	147768	17	13	1	131346	1	1	1
1	147768	17	14	1	136213	1	1	1
1	147768	17	15	1	140988	1	1	1
1	147768	17	16	1	141957	1	1	1
1	147768	17	17	1	146937	1	1	1
1	147768	17	18	0	147768	0	1	0
2	92978	5	1	1	9235	1	1	1
2	92978	5	2	1	15465	1	1	1
2	92978	5	3	1	37359	1	1	1
2	92978	5	4	1	84797	1	1	1
2	92978	5	5	1	89469	1	1	1
2	92978	5	6	0	92978	0	1	0
3	98389	8	1	1	2321	1	1	1
3	98389	8	2	1	34883	1	1	1
3	98389	8	3	1	39859	1	1	1
3	98389	8	4	1	40869	1	1	1
3	98389	8	5	1	43603	1	1	1
3	98389	8	6	1	47370	1	1	1
3	98389	8	7	1	52319	1	1	1
3	98389	8	8	1	94903	1	1	1
3	98389	8	9	0	98389	0	1	0
4	211160	15	1	1	15118	1	1	1
4	211160	15	2	1	22767	1	1	1
4	211160	15	3	1	36570	1	1	1
4	211160	15	4	1	63041	1	1	1
4	211160	15	5	1	124531	1	1	1
4	211160	15	6	1	131290	1	1	1
4	211160	15	7	1	144998	1	1	1
4	211160	15	8	1	149961	1	1	1
4	211160	15	9	1	163692	1	1	1
4	211160	15	10	1	166737	1	1	1
4	211160	15	11	1	166747	1	1	1
4	211160	15	12	1	166840	1	1	1
4	211160	15	13	1	173896	1	1	1
4	211160	15	14	1	182782	1	1	1
4	211160	15	15	1	196025	1	1	1
4	211160	15	16	0	211160	0	1	0
5	118769	10	1	1	14019	1	1	1
5	118769	10	2	1	15140	1	1	1
5	118769	10	3	1	55127	1	1	1
5	118769	10	4	1	56868	1	1	1
5	118769	10	5	1	58656	1	1	1
5	118769	10	6	1	71143	1	1	1
5	118769	10	7	1	79954	1	1	1
5	118769	10	8	1	81328	1	1	1
5	118769	10	9	1	83051	1	1	1
5	118769	10	10	1	92928	1	1	1
5	118769	10	11	0	118769	0	1	0
6	92571	9	1	1	5103	1	1	1
6	92571	9	2	1	7847	1	1	1
6	92571	9	3	1	19008	1	1	1
6	92571	9	4	1	19549	1	1	1
6	92571	9	5	1	21785	1	1	1
6	92571	9	6	1	44498	1	1	1
6	92571	9	7	1	52641	1	1	1
6	92571	9	8	1	78976	1	1	1
6	92571	9	9	1	80097	1	1	1
6	92571	9	10	0	92571	0	1	0
7	68312	3	1	1	3830	1	1	1
7	68312	3	2	1	34778	1	1	1
7	68312	3	3	1	50765	1	1	1
7	68312	3	4	0	68312	0	1	0
8	79921	5	1	1	14931	1	1	1
8	79921	5	2	1	34772	1	1	1
8	79921	5	3	1	35084	1	1	1
8	79921	5	4	1	61541	1	1	1
8	79921	5	5	1	70242	1	1	1
8	79921	5	6	0	79921	0	1	0
9	101705	6	1	1	31283	1	1	1
9	101705	6	2	1	32644	1	1	1
9	101705	6	3	1	52557	1	1	1
9	101705	6	4	1	59757	1	1	1
9	101705	6	5	1	78825	1	1	1
9	101705	6	6	1	80526	1	1	1
9	101705	6	7	0	101705	0	1	0
10	124563	8	1	1	583	1	1	1
10	124563	8	2	1	10345	1	1	1
10	124563	8	3	1	19319	1	1	1
10	124563	8	4	1	37664	1	1	1
10	124563	8	5	1	38237	1	1	1
10	124563	8	6	1	55585	1	1	1
10	124563	8	7	1	74677	1	1	1
10	124563	8	8	1	111484	1	1	1
10	124563	8	9	0	124563	0	1	0
11	69568	7	1	1	12897	1	1	1
11	69568	7	2	1	33896	1	1	1
11	69568	7	3	1	36078	1	1	1
11	69568	7	4	1	42300	1	1	1
11	69568	7	5	1	44234	1	1	1
11	69568	7	6	1	54728	1	1	1
11	69568	7	7	1	68572	1	1	1
11	69568	7	8	0	69568	0	1	0
12	82732	8	1	1	30086	1	1	1
12	82732	8	2	1	52144	1	1	1
12	82732	8	3	1	56070	1	1	1
12	82732	8	4	1	60464	1	1	1
12	82732	8	5	1	70631	1	1	1
12	82732	8	6	1	72089	1	1	1
12	82732	8	7	1	74658	1	1	1
12	82732	8	8	1	78908	1	1	1
12	82732	8	9	0	82732	0	1	0
13	100800	12	1	1	31159	1	1	1
13	100800	12	2	1	35332	1	1	1
13	100800	12	3	1	36718	1	1	1
13	100800	12	4	1	40111	1	1	1
13	100800	12	5	1	42951	1	1	1
13	100800	12	6	1	45664	1	1	1
13	100800	12	7	1	46414	1	1	1
13	100800	12	8	1	52683	1	1	1
13	100800	12	9	1	52693	1	1	1
13	100800	12	10	1	52785	1	1	1
13	100800	12	11	1	90765	1	1	1
13	100800	12	12	1	93099	1	1	1
13	100800	12	13	0	100800	0	1	0
14	67551	5	1	1	2084	1	1	1
14	67551	5	2	1	26706	1	1	1
14	67551	5	3	1	34035	1	1	1
14	67551	5	4	1	35947	1	1	1
14	67551	5	5	1	60690	1	1	1
14	67551	5	6	0	67551	0	1	0
15	105987	7	1	1	9565	1	1	1
15	105987	7	2	1	33819	1	1	1
15	105987	7	3	1	37049	1	1	1
15	105987	7	4	1	37293	1	1	1
15	105987	7	5	1	54284	1	1	1
15	105987	7	6	1	66387	1	1	1
15	105987	7	7	1	75485	1	1	1
15	105987	7	8	0	105987	0	1	0
16	429893	51	1	1	282	1	1	1
16	429893	51	2	1	7437	1	1	1
16	429893	51	3	1	14493	1	1	1
16	429893	51	4	1	66910	1	1	1
16	429893	51	5	1	67021	1	1	1
16	429893	51	6	1	69116	1	1	1
16	429893	51	7	1	72724	1	1	1
16	429893	51	8	1	96821	1	1	1
16	429893	51	9	1	106898	1	1	1
16	429893	51	10	1	107537	1	1	1
16	429893	51	11	1	107547	1	1	1
16	429893	51	12	1	107639	1	1	1
16	429893	51	13	1	113590	1	1	1
16	429893	51	14	1	113720	1	1	1
16	429893	51	15	1	148146	1	1	1
16	429893	51	16	1	156050	1	1	1
16	429893	51	17	1	171363	1	1	1
16	429893	51	18	1	182060	1	1	1
16	429893	51	19	1	189796	1	1	1
16	429893	51	20	1	191751	1	1	1
16	429893	51	21	1	191842	1	1	1
16	429893	51	22	1	202262	1	1	1
16	429893	51	23	1	208607	1	1	1
16	429893	51	24	1	228657	1	1	1
16	429893	51	25	1	232639	1	1	1
16	429893	51	26	1	245539	1	1	1
16	429893	51	27	1	257782	1	1	1
16	429893	51	28	1	262459	1	1	1
16	429893	51	29	1	267830	1	1	1
16	429893	51	30	1	267840	1	1	1
16	429893	51	31	1	267934	1	1	1
16	429893	51	32	1	279084	1	1	1
16	429893	51	33	1	283132	1	1	1
16	429893	51	34	1	284962	1	1	1
16	429893	51	35	1	291277	1	1	1
16	429893	51	36	1	294573	1	1	1
16	429893	51	37	1	314151	1	1	1
16	429893	51	38	1	325628	1	1	1
16	429893	51	39	1	329699	1	1	1
16	429893	51	40	1	330954	1	1	1
16	429893	51	41	1	334593	1	1	1
16	429893	51	42	1	345552	1	1	1
16	429893	51	43	1	361491	1	1	1
16	429893	51	44	1	367787	1	1	1
16	429893	51	45	1	403827	1	1	1
16	429893	51	46	1	408803	1	1	1
16	429893	51	47	1	409813	1	1	1
16	429893	51	48	1	418207	1	1	1
16	429893	51	49	1	420368	1	1	1
16	429893	51	50	1	424373	1	1	1
16	429893	51	51	1	429151	1	1	1
16	429893	51	52	0	429893	0	1	0
17	82163	7	1	1	4268	1	1	1
17	82163	7	2	1	23363	1	1	1
17	82163	7	3	1	27717	1	1	1
17	82163	7	4	1	58188	1	1	1
17	82163	7	5	1	62459	1	1	1
17	82163	7	6	1	62715	1	1	1
17	82163	7	7	1	66568	1	1	1
17	82163	7	8	0	82163	0	1	0
18	192135	15	1	1	429	1	1	1
18	192135	15	2	1	1514	1	1	1
18	192135	15	3	1	4847	1	1	1
18	192135	15	4	1	10439	1	1	1
18	192135	15	5	1	21350	1	1	1
18	192135	15	6	1	23755	1	1	1
18	192135	15	7	1	28562	1	1	1
18	192135	15	8	1	57660	1	1	1
18	192135	15	9	1	62286	1	1	1
18	192135	15	10	1	64253	1	1	1
18	192135	15	11	1	103877	1	1	1
18	192135	15	12	1	104982	1	1	1
18	192135	15	13	1	116669	1	1	1
18	192135	15	14	1	145009	1	1	1
18	192135	15	15	1	159334	1	1	1
18	192135	15	16	0	192135	0	1	0
19	89852	8	1	1	9166	1	1	1
19	89852	8	2	1	19199	1	1	1
19	89852	8	3	1	26901	1	1	1
19	89852	8	4	1	43718	1	1	1
19	89852	8	5	1	51275	1	1	1
19	89852	8	6	1	56092	1	1	1
19	89852	8	7	1	85274	1	1	1
19	89852	8	8	1	86661	1	1	1
19	89852	8	9	0	89852	0	1	0
20	122841	8	1	1	8088	1	1	1
20	122841	8	2	1	22751	1	1	1
20	122841	8	3	1	30025	1	1	1
20	122841	8	4	1	49110	1	1	1
20	122841	8	5	1	83478	1	1	1
20	122841	8	6	1	100269	1	1	1
20	122841	8	7	1	101940	1	1	1
20	122841	8	8	1	109603	1	1	1
20	122841	8	9	0	122841	0	1	0
21	206706	22	1	1	379	1	1	1
21	206706	22	2	1	36739	1	1	1
21	206706	22	3	1	43337	1	1	1
21	206706	22	4	1	57151	1	1	1
21	206706	22	5	1	70621	1	1	1
21	206706	22	6	1	77428	1	1	1
21	206706	22	7	1	99407	1	1	1
21	206706	22	8	1	106563	1	1	1
21	206706	22	9	1	114823	1	1	1
21	206706	22	10	1	120448	1	1	1
21	206706	22	11	1	126871	1	1	1
21	206706	22	12	1	168745	1	1	1
21	206706	22	13	1	173665	1	1	1
21	206706	22	14	1	173758	1	1	1
21	206706	22	15	1	173768	1	1	1
21	206706	22	16	1	177879	1	1	1
21	206706	22	17	1	183579	1	1	1
21	206706	22	18	1	190391	1	1	1
21	206706	22	19	1	194914	1	1	1
21	206706	22	20	1	199600	1	1	1
21	206706	22	21	1	200846	1	1	1
21	206706	22	22	1	204560	1	1	1
21	206706	22	23	0	206706	0	1	0
22	123779	7	1	1	3409	1	1	1
22	123779	7	2	1	22923	1	1	1
22	123779	7	3	1	34711	1	1	1
22	123779	7	4	1	86511	1	1	1
22	123779	7	5	1	86753	1	1	1
22	123779	7	6	1	110514	1	1	1
22	123779	7	7	1	119560	1	1	1
22	123779	7	8	0	123779	0	1	0
23	130714	15	1	1	4038	1	1	1
23	130714	15	2	1	4656	1	1	1
23	130714	15	3	1	20413	1	1	1
23	130714	15	4	1	55611	1	1	1
23	130714	15	5	1	55866	1	1	1
23	130714	15	6	1	56617	1	1	1
23	130714	15	7	1	61797	1	1	1
23	130714	15	8	1	61945	1	1	1
23	130714	15	9	1	69208	1	1	1
23	130714	15	10	1	70904	1	1	1
23	130714	15	11	1	71041	1	1	1
23	130714	15	12	1	74590	1	1	1
23	130714	15	13	1	86856	1	1	1
23	130714	15	14	1	108404	1	1	1
23	130714	15	15	1	112718	1	1	1
23	130714	15	16	0	130714	0	1	0
24	74812	2	1	1	9802	1	1	1
24	74812	2	2	1	10205	1	1	1
24	74812	2	3	0	74812	0	1	0
25	119901	10	1	1	14345	1	1	1
25	119901	10	2	1	22418	1	1	1
25	119901	10	3	1	41200	1	1	1
25	119901	10	4	1	42143	1	1	1
25	119901	10	5	1	52973	1	1	1
25	119901	10	6	1	80435	1	1	1
25	119901	10	7	1	98481	1	1	1
25	119901	10	8	1	103234	1	1	1
25	119901	10	9	1	107914	1	1	1
25	119901	10	10	1	111763	1	1	1
25	119901	10	11	0	119901	0	1	0
26	167969	10	1	1	39193	1	1	1
26	167969	10	2	1	68042	1	1	1
26	167969	10	3	1	69307	1	1	1
26	167969	10	4	1	72065	1	1	1
26	167969	10	5	1	84421	1	1	1
26	167969	10	6	1	85837	1	1	1
26	167969	10	7	1	104265	1	1	1
26	167969	10	8	1	111986	1	1	1
26	167969	10	9	1	117415	1	1	1
26	167969	10	10	1	133278	1	1	1
26	167969	10	11	0	167969	0	1	0
27	83303	5	1	1	33561	1	1	1
27	83303	5	2	1	34724	1	1	1
27	83303	5	3	1	35084	1	1	1
27	83303	5	4	1	52948	1	1	1
27	83303	5	5	1	66130	1	1	1
27	83303	5	6	0	83303	0	1	0
28	179050	17	1	1	15510	1	1	1
28	179050	17	2	1	50929	1	1	1
28	179050	17	3	1	56672	1	1	1
28	179050	17	4	1	58150	1	1	1
28	179050	17	5	1	62217	1	1	1
28	179050	17	6	1	67850	1	1	1
28	179050	17	7	1	69598	1	1	1
28	179050	17	8	1	73557	1	1	1
28	179050	17	9	1	83453	1	1	1
28	179050	17	10	1	115764	1	1	1
28	179050	17	11	1	120985	1	1	1
28	179050	17	12	1	126874	1	1	1
28	179050	17	13	1	134013	1	1	1
28	179050	17	14	1	141309	1	1	1
28	179050	17	15	1	154101	1	1	1
28	179050	17	16	1	154993	1	1	1
28	179050	17	17	1	165408	1	1	1
28	179050	17	18	0	179050	0	1	0
29	110403	7	1	1	28998	1	1	1
29	110403	7	2	1	49763	1	1	1
29	110403	7	3	1	63244	1	1	1
29	110403	7	4	1	63436	1	1	1
29	110403	7	5	1	66273	1	1	1
29	110403	7	6	1	81632	1	1	1
29	110403	7	7	1	97966	1	1	1
29	110403	7	8	0	110403	0	1	0
30	118030	10	1	1	54337	1	1	1
30	118030	10	2	1	56469	1	1	1
30	118030	10	3	1	58617	1	1	1
30	118030	10	4	1	72668	1	1	1
30	118030	10	5	1	72773	1	1	1
30	118030	10	6	1	77381	1	1	1
30	118030	10	7	1	88208	1	1	1
30	118030	10	8	1	95402	1	1	1
30	118030	10	9	1	101058	1	1	1
30	118030	10	10	1	101187	1	1	1
30	118030	10	11	0	118030	0	1	0
31	105108	9	1	1	83	1	1	1
31	105108	9	2	1	19579	1	1	1
31	105108	9	3	1	24347	1	1	1
31	105108	9	4	1	24749	1	1	1
31	105108	9	5	1	54083	1	1	1
31	105108	9	6	1	87590	1	1	1
31	105108	9	7	1	100441	1	1	1
31	105108	9	8	1	102201	1	1	1
31	105108	9	9	1	102522	1	1	1
31	105108	9	10	0	105108	0	1	0
32	109093	10	1	1	18721	1	1	1
32	109093	10	2	1	40627	1	1	1
32	109093	10	3	1	51774	1	1	1
32	109093	10	4	1	52950	1	1	1
32	109093	10	5	1	53708	1	1	1
32	109093	10	6	1	60448	1	1	1
32	109093	10	7	1	98494	1	1	1
32	109093	10	8	1	98504	1	1	1
32	109093	10	9	1	98597	1	1	1
32	109093	10	10	1	99595	1	1	1
32	109093	10	11	0	109093	0	1	0
33	127502	7	1	1	1825	1	1	1
33	127502	7	2	1	40190	1	1	1
33	127502	7	3	1	68665	1	1	1
33	127502	7	4	1	71129	1	1	1
33	127502	7	5	1	81721	1	1	1
33	127502	7	6	1	92512	1	1	1
33	127502	7	7	1	104009	1	1	1
33	127502	7	8	0	127502	0	1	0
34	49089	3	1	1	7553	1	1	1
34	49089	3	2	1	9667	1	1	1
34	49089	3	3	1	26026	1	1	1
34	49089	3	4	0	49089	0	1	0
35	64940	13	1	1	7775	1	1	1
35	64940	13	2	1	13812	1	1	1
35	64940	13	3	1	19739	1	1	1
35	64940	13	4	1	34193	1	1	1
35	64940	13	5	1	36504	1	1	1
35	64940	13	6	1	36514	1	1	1
35	64940	13	7	1	36607	1	1	1
35	64940	13	8	1	44365	1	1	1
35	64940	13	9	1	44375	1	1	1
35	64940	13	10	1	44468	1	1	1
35	64940	13	11	1	49073	1	1	1
35	64940	13	12	1	55352	1	1	1
35	64940	13	13	1	62195	1	1	1
35	64940	13	14	0	64940	0	1	0
36	161750	10	1	1	25576	1	1	1
36	161750	10	2	1	30272	1	1	1
36	161750	10	3	1	55270	1	1	1
36	161750	10	4	1	64876	1	1	1
36	161750	10	5	1	69032	1	1	1
36	161750	10	6	1	69672	1	1	1
36	161750	10	7	1	85708	1	1	1
36	161750	10	8	1	105257	1	1	1
36	161750	10	9	1	111432	1	1	1
36	161750	10	10	1	112690	1	1	1
36	161750	10	11	0	161750	0	1	0
37	97712	9	1	1	3584	1	1	1
37	97712	9	2	1	6188	1	1	1
37	97712	9	3	1	13780	1	1	1
37	97712	9	4	1	31432	1	1	1
37	97712	9	5	1	32005	1	1	1
37	97712	9	6	1	36354	1	1	1
37	97712	9	7	1	62553	1	1	1
37	97712	9	8	1	77158	1	1	1
37	97712	9	9	1	83885	1	1	1
37	97712	9	10	0	97712	0	1	0
38	154304	8	1	1	9954	1	1	1
38	154304	8	2	1	18938	1	1	1
38	154304	8	3	1	35876	1	1	1
38	154304	8	4	1	47099	1	1	1
38	154304	8	5	1	49331	1	1	1
38	154304	8	6	1	49875	1	1	1
38	154304	8	7	1	53099	1	1	1
38	154304	8	8	1	87695	1	1	1
38	154304	8	9	0	154304	0	1	0
39	78045	5	1	1	23469	1	1	1
39	78045	5	2	1	33892	1	1	1
39	78045	5	3	1	35455	1	1	1
39	78045	5	4	1	35806	1	1	1
39	78045	5	5	1	67006	1	1	1
39	78045	5	6	0	78045	0	1	0
40	117572	6	1	1	26953	1	1	1
40	117572	6	2	1	45663	1	1	1
40	117572	6	3	1	51791	1	1	1
40	117572	6	4	1	94162	1	1	1
40	117572	6	5	1	107487	1	1	1
40	117572	6	6	1	115323	1	1	1
40	117572	6	7	0	117572	0	1	0
41	103781	4	1	1	24041	1	1	1
41	103781	4	2	1	54922	1	1	1
41	103781	4	3	1	72353	1	1	1
41	103781	4	4	1	92478	1	1	1
41	103781	4	5	0	103781	0	1	0
42	202696	27	1	1	2145	1	1	1
42	202696	27	2	1	6458	1	1	1
42	202696	27	3	1	8099	1	1	1
42	202696	27	4	1	36384	1	1	1
42	202696	27	5	1	43184	1	1	1
42	202696	27	6	1	55581	1	1	1
42	202696	27	7	1	68312	1	1	1
42	202696	27	8	1	73593	1	1	1
42	202696	27	9	1	81224	1	1	1
42	202696	27	10	1	93517	1	1	1
42	202696	27	11	1	96990	1	1	1
42	202696	27	12	1	97998	1	1	1
42	202696	27	13	1	102978	1	1	1
42	202696	27	14	1	104009	1	1	1
42	202696	27	15	1	105123	1	1	1
42	202696	27	16	1	110641	1	1	1
42	202696	27	17	1	119642	1	1	1
42	202696	27	18	1	125158	1	1	1
42	202696	27	19	1	134162	1	1	1
42	202696	27	20	1	139681	1	1	1
42	202696	27	21	1	148057	1	1	1
42	202696	27	22	1	153576	1	1	1
42	202696	27	23	1	161110	1	1	1
42	202696	27	24	1	166624	1	1	1
42	202696	27	25	1	182902	1	1	1
42	202696	27	26	1	183504	1	1	1
42	202696	27	27	1	190660	1	1	1
42	202696	27	28	0	202696	0	1	0
43	82765	4	1	1	35520	1	1	1
43	82765	4	2	1	63837	1	1	1
43	82765	4	3	1	79014	1	1	1
43	82765	4	4	1	81294	1	1	1
43	82765	4	5	0	82765	0	1	0
44	79594	4	1	1	4435	1	1	1
44	79594	4	2	1	31185	1	1	1
44	79594	4	3	1	65537	1	1	1
44	79594	4	4	1	71412	1	1	1
44	79594	4	5	0	79594	0	1	0
45	149858	12	1	1	3299	1	1	1
45	149858	12	2	1	8178	1	1	1
45	149858	12	3	1	13259	1	1	1
45	149858	12	4	1	21501	1	1	1
45	149858	12	5	1	45759	1	1	1
45	149858	12	6	1	61954	1	1	1
45	149858	12	7	1	63544	1	1	1
45	149858	12	8	1	100863	1	1	1
45	149858	12	9	1	103569	1	1	1
45	149858	12	10	1	126078	1	1	1
45	149858	12	11	1	142694	1	1	1
45	149858	12	12	1	147876	1	1	1
45	149858	12	13	0	149858	0	1	0
46	56462	7	1	1	22422	1	1	1
46	56462	7	2	1	27124	1	1	1
46	56462	7	3	1	32930	1	1	1
46	56462	7	4	1	33033	1	1	1
46	56462	7	5	1	44235	1	1	1
46	56462	7	6	1	45189	1	1	1
46	56462	7	7	1	50573	1	1	1
46	56462	7	8	0	56462	0	1	0
47	125792	3	1	1	68077	1	1	1
47	125792	3	2	1	113995	1	1	1
47	125792	3	3	1	119351	1	1	1
47	125792	3	4	0	125792	0	1	0
48	79720	7	1	1	1645	1	1	1
48	79720	7	2	1	14673	1	1	1
48	79720	7	3	1	22675	1	1	1
48	79720	7	4	1	23739	1	1	1
48	79720	7	5	1	30313	1	1	1
48	79720	7	6	1	39311	1	1	1
48	79720	7	7	1	43316	1	1	1
48	79720	7	8	0	79720	0	1	0
49	101749	9	1	1	13137	1	1	1
49	101749	9	2	1	18613	1	1	1
49	101749	9	3	1	33523	1	1	1
49	101749	9	4	1	33808	1	1	1
49	101749	9	5	1	46160	1	1	1
49	101749	9	6	1	72860	1	1	1
49	101749	9	7	1	90355	1	1	1
49	101749	9	8	1	91837	1	1	1
49	101749	9	9	1	93156	1	1	1
49	101749	9	10	0	101749	0	1	0
50	126559	6	1	1	6929	1	1	1
50	126559	6	2	1	38119	1	1	1
50	126559	6	3	1	55771	1	1	1
50	126559	6	4	1	112155	1	1	1
50	126559	6	5	1	113472	1	1	1
50	126559	6	6	1	114950	1	1	1
50	126559	6	7	0	126559	0	1	0
51	202789	23	1	1	15071	1	1	1
51	202789	23	2	1	15239	1	1	1
51	202789	23	3	1	15599	1	1	1
51	202789	23	4	1	15621	1	1	1
51	202789	23	5	1	22845	1	1	1
51	202789	23	6	1	23233	1	1	1
51	202789	23	7	1	23325	1	1	1
51	202789	23	8	1	23383	1	1	1
51	202789	23	9	1	26206	1	1	1
51	202789	23	10	1	31419	1	1	1
51	202789	23	11	1	47157	1	1	1
51	202789	23	12	1	81339	1	1	1
51	202789	23	13	1	85599	1	1	1
51	202789	23	14	1	115166	1	1	1
51	202789	23	15	1	124146	1	1	1
51	202789	23	16	1	132308	1	1	1
51	202789	23	17	1	133830	1	1	1
51	202789	23	18	1	159288	1	1	1
51	202789	23	19	1	162035	1	1	1
51	202789	23	20	1	166225	1	1	1
51	202789	23	21	1	166415	1	1	1
51	202789	23	22	1	173255	1	1	1
51	202789	23	23	1	179297	1	1	1
51	202789	23	24	0	202789	0	1	0
52	185980	16	1	1	3227	1	1	1
52	185980	16	2	1	20381	1	1	1
52	185980	16	3	1	36602	1	1	1
52	185980	16	4	1	81869	1	1	1
52	185980	16	5	1	103195	1	1	1
52	185980	16	6	1	103253	1	1	1
52	185980	16	7	1	103345	1	1	1
52	185980	16	8	1	103734	1	1	1
52	185980	16	9	1	105105	1	1	1
52	185980	16	10	1	128310	1	1	1
52	185980	16	11	1	133665	1	1	1
52	185980	16	12	1	137951	1	1	1
52	185980	16	13	1	153225	1	1	1
52	185980	16	14	1	155983	1	1	1
52	185980	16	15	1	157247	1	1	1
52	185980	16	16	1	170636	1	1	1
52	185980	16	17	0	185980	0	1	0
53	135036	8	1	1	4307	1	1	1
53	135036	8	2	1	29405	1	1	1
53	135036	8	3	1	48427	1	1	1
53	135036	8	4	1	49660	1	1	1
53	135036	8	5	1	57454	1	1	1
53	135036	8	6	1	74890	1	1	1
53	135036	8	7	1	79937	1	1	1
53	135036	8	8	1	87173	1	1	1
53	135036	8	9	0	135036	0	1	0
54	139597	10	1	1	2926	1	1	1
54	139597	10	2	1	14309	1	1	1
54	139597	10	3	1	26362	1	1	1
54	139597	10	4	1	27185	1	1	1
54	139597	10	5	1	40597	1	1	1
54	139597	10	6	1	41586	1	1	1
54	139597	10	7	1	46697	1	1	1
54	139597	10	8	1	83740	1	1	1
54	139597	10	9	1	88795	1	1	1
54	139597	10	10	1	134146	1	1	1
54	139597	10	11	0	139597	0	1	0
55	1364067	113	1	1	19239	1	1	1
55	1364067	113	2	1	24815	1	1	1
55	1364067	113	3	1	46032	1	1	1
55	1364067	113	4	1	48726	1	1	1
55	1364067	113	5	1	55160	1	1	1
55	1364067	113	6	1	85428	1	1	1
55	1364067	113	7	1	97949	1	1	1
55	1364067	113	8	1	98273	1	1	1
55	1364067	113	9	1	108875	1	1	1
55	1364067	113	10	1	112348	1	1	1
55	1364067	113	11	1	113713	1	1	1
55	1364067	113	12	1	121042	1	1	1
55	1364067	113	13	1	139869	1	1	1
55	1364067	113	14	1	140748	1	1	1
55	1364067	113	15	1	190412	1	1	1
55	1364067	113	16	1	193705	1	1	1
55	1364067	113	17	1	197559	1	1	1
55	1364067	113	18	1	213227	1	1	1
55	1364067	113	19	1	214095	1	1	1
55	1364067	113	20	1	223337	1	1	1
55	1364067	113	21	1	232988	1	1	1
55	1364067	113	22	1	244050	1	1	1
55	1364067	113	23	1	244635	1	1	1
55	1364067	113	24	1	247020	1	1	1
55	1364067	113	25	1	296347	1	1	1
55	1364067	113	26	1	299419	1	1	1
55	1364067	113	27	1	327064	1	1	1
55	1364067	113	28	1	345850	1	1	1
55	1364067	113	29	1	346447	1	1	1
55	1364067	113	30	1	358306	1	1	1
55	1364067	113	31	1	375681	1	1	1
55	1364067	113	32	1	400618	1	1	1
55	1364067	113	33	1	416226	1	1	1
55	1364067	113	34	1	430939	1	1	1
55	1364067	113	35	1	440877	1	1	1
55	1364067	113	36	1	454820	1	1	1
55	1364067	113	37	1	459080	1	1	1
55	1364067	113	38	1	461065	1	1	1
55	1364067	113	39	1	466066	1	1	1
55	1364067	113	40	1	470007	1	1	1
55	1364067	113	41	1	473474	1	1	1
55	1364067	113	42	1	473576	1	1	1
55	1364067	113	43	1	498809	1	1	1
55	1364067	113	44	1	533335	1	1	1
55	1364067	113	45	1	550014	1	1	1
55	1364067	113	46	1	560203	1	1	1
55	1364067	113	47	1	561536	1	1	1
55	1364067	113	48	1	567321	1	1	1
55	1364067	113	49	1	568727	1	1	1
55	1364067	113	50	1	569825	1	1	1
55	1364067	113	51	1	588843	1	1	1
55	1364067	113	52	1	621032	1	1	1
55	1364067	113	53	1	651941	1	1	1
55	1364067	113	54	1	683336	1	1	1
55	1364067	113	55	1	718424	1	1	1
55	1364067	113	56	1	723231	1	1	1
55	1364067	113	57	1	779913	1	1	1
55	1364067	113	58	1	795463	1	1	1
55	1364067	113	59	1	797337	1	1	1
55	1364067	113	60	1	800226	1	1	1
55	1364067	113	61	1	815744	1	1	1
55	1364067	113	62	1	830314	1	1	1
55	1364067	113	63	1	832169	1	1	1
55	1364067	113	64	1	834512	1	1	1
55	1364067	113	65	1	835130	1	1	1
55	1364067	113	66	1	841834	1	1	1
55	1364067	113	67	1	851843	1	1	1
55	1364067	113	68	1	867630	1	1	1
55	1364067	113	69	1	868248	1	1	1
55	1364067	113	70	1	872430	1	1	1
55	1364067	113	71	1	878691	1	1	1
55	1364067	113	72	1	897442	1	1	1
55	1364067	113	73	1	897520	1	1	1
55	1364067	113	74	1	900116	1	1	1
55	1364067	113	75	1	912104	1	1	1
55	1364067	113	76	1	931473	1	1	1
55	1364067	113	77	1	937135	1	1	1
55	1364067	113	78	1	941888	1	1	1
55	1364067	113	79	1	942857	1	1	1
55	1364067	113	80	1	962680	1	1	1
55	1364067	113	81	1	966125	1	1	1
55	1364067	113	82	1	972894	1	1	1
55	1364067	113	83	1	981311	1	1	1
55	1364067	113	84	1	992188	1	1	1
55	1364067	113	85	1	1004934	1	1	1
55	1364067	113	86	1	1012858	1	1	1
55	1364067	113	87	1	1023426	1	1	1
55	1364067	113	88	1	1027660	1	1	1
55	1364067	113	89	1	1043634	1	1	1
55	1364067	113	90	1	1050614	1	1	1
55	1364067	113	91	1	1071895	1	1	1
55	1364067	113	92	1	1075135	1	1	1
55	1364067	113	93	1	1085909	1	1	1
55	1364067	113	94	1	1112770	1	1	1
55	1364067	113	95	1	1113904	1	1	1
55	1364067	113	96	1	1126725	1	1	1
55	1364067	113	97	1	1128244	1	1	1
55	1364067	113	98	1	1132802	1	1	1
55	1364067	113	99	1	1132893	1	1	1
55	1364067	113	100	1	1139297	1	1	1
55	1364067	113	101	1	1153670	1	1	1
55	1364067	113	102	1	1169049	1	1	1
55	1364067	113	103	1	1194474	1	1	1
55	1364067	113	104	1	1228115	1	1	1
55	1364067	113	105	1	1268653	1	1	1
55	1364067	113	106	1	1281424	1	1	1
55	1364067	113	107	1	1291655	1	1	1
55	1364067	113	108	1	1335765	1	1	1
55	1364067	113	109	1	1345168	1	1	1
55	1364067	113	110	1	1345260	1	1	1
55	1364067	113	111	1	1345318	1	1	1
55	1364067	113	112	1	1350088	1	1	1
55	1364067	113	113	1	1354366	1	1	1
55	1364067	113	114	0	1364067	0	1	0
56	70965	7	1	1	7412	1	1	1
56	70965	7	2	1	9978	1	1	1
56	70965	7	3	1	12481	1	1	1
56	70965	7	4	1	23930	1	1	1
56	70965	7	5	1	25263	1	1	1
56	70965	7	6	1	35442	1	1	1
56	70965	7	7	1	49363	1	1	1
56	70965	7	8	0	70965	0	1	0
57	108146	13	1	1	5477	1	1	1
57	108146	13	2	1	6994	1	1	1
57	108146	13	3	1	46014	1	1	1
57	108146	13	4	1	57397	1	1	1
57	108146	13	5	1	58035	1	1	1
57	108146	13	6	1	58045	1	1	1
57	108146	13	7	1	58137	1	1	1
57	108146	13	8	1	64013	1	1	1
57	108146	13	9	1	64143	1	1	1
57	108146	13	10	1	78498	1	1	1
57	108146	13	11	1	80708	1	1	1
57	108146	13	12	1	86619	1	1	1
57	108146	13	13	1	106180	1	1	1
57	108146	13	14	0	108146	0	1	0
58	86434	9	1	1	10671	1	1	1
58	86434	9	2	1	25374	1	1	1
58	86434	9	3	1	35299	1	1	1
58	86434	9	4	1	43995	1	1	1
58	86434	9	5	1	46273	1	1	1
58	86434	9	6	1	48256	1	1	1
58	86434	9	7	1	50241	1	1	1
58	86434	9	8	1	55189	1	1	1
58	86434	9	9	1	69878	1	1	1
58	86434	9	10	0	86434	0	1	0
59	83243	10	1	1	1587	1	1	1
59	83243	10	2	1	1665	1	1	1
59	83243	10	3	1	20438	1	1	1
59	83243	10	4	1	26694	1	1	1
59	83243	10	5	1	27008	1	1	1
59	83243	10	6	1	27322	1	1	1
59	83243	10	7	1	31007	1	1	1
59	83243	10	8	1	47218	1	1	1
59	83243	10	9	1	56340	1	1	1
59	83243	10	10	1	58195	1	1	1
59	83243	10	11	0	83243	0	1	0
60	168241	7	1	1	40235	1	1	1
60	168241	7	2	1	77736	1	1	1
60	168241	7	3	1	78206	1	1	1
60	168241	7	4	1	82252	1	1	1
60	168241	7	5	1	98822	1	1	1
60	168241	7	6	1	155499	1	1	1
60	168241	7	7	1	155667	1	1	1
60	168241	7	8	0	168241	0	1	0
61	158602	17	1	1	1905	1	1	1
61	158602	17	2	1	15044	1	1	1
61	158602	17	3	1	16473	1	1	1
61	158602	17	4	1	17070	1	1	1
61	158602	17	5	1	26938	1	1	1
61	158602	17	6	1	34482	1	1	1
61	158602	17	7	1	49446	1	1	1
61	158602	17	8	1	63491	1	1	1
61	158602	17	9	1	66546	1	1	1
61	158602	17	10	1	73300	1	1	1
61	158602	17	11	1	116212	1	1	1
61	158602	17	12	1	116797	1	1	1
61	158602	17	13	1	127843	1	1	1
61	158602	17	14	1	137489	1	1	1
61	158602	17	15	1	146727	1	1	1
61	158602	17	16	1	147594	1	1	1
61	158602	17	17	1	158417	1	1	1
61	158602	17	18	0	158602	0	1	0
62	60096	3	1	1	407	1	1	1
62	60096	3	2	1	1286	1	1	1
62	60096	3	3	1	34122	1	1	1
62	60096	3	4	0	60096	0	1	0
63	91048	10	1	1	3010	1	1	1
63	91048	10	2	1	12235	1	1	1
63	91048	10	3	1	13103	1	1	1
63	91048	10	4	1	23985	1	1	1
63	91048	10	5	1	28900	1	1	1
63	91048	10	6	1	30576	1	1	1
63	91048	10	7	1	31494	1	1	1
63	91048	10	8	1	34770	1	1	1
63	91048	10	9	1	63412	1	1	1
63	91048	10	10	1	69528	1	1	1
63	91048	10	11	0	91048	0	1	0
64	103432	3	1	1	27258	1	1	1
64	103432	3	2	1	58522	1	1	1
64	103432	3	3	1	78310	1	1	1
64	103432	3	4	0	103432	0	1	0
65	121339	6	1	1	15717	1	1	1
65	121339	6	2	1	87116	1	1	1
65	121339	6	3	1	97897	1	1	1
65	121339	6	4	1	108043	1	1	1
65	121339	6	5	1	114455	1	1	1
65	121339	6	6	1	120243	1	1	1
65	121339	6	7	0	121339	0	1	0
66	172578	6	1	1	2863	1	1	1
66	172578	6	2	1	13676	1	1	1
66	172578	6	3	1	30673	1	1	1
66	172578	6	4	1	140412	1	1	1
66	172578	6	5	1	140422	1	1	1
66	172578	6	6	1	140515	1	1	1
66	172578	6	7	0	172578	0	1	0
67	77058	5	1	1	17031	1	1	1
67	77058	5	2	1	35733	1	1	1
67	77058	5	3	1	37520	1	1	1
67	77058	5	4	1	58120	1	1	1
67	77058	5	5	1	73762	1	1	1
67	77058	5	6	0	77058	0	1	0
68	152755	12	1	1	6031	1	1	1
68	152755	12	2	1	13828	1	1	1
68	152755	12	3	1	20359	1	1	1
68	152755	12	4	1	31956	1	1	1
68	152755	12	5	1	33156	1	1	1
68	152755	12	6	1	43699	1	1	1
68	152755	12	7	1	60107	1	1	1
68	152755	12	8	1	63473	1	1	1
68	152755	12	9	1	98202	1	1	1
68	152755	12	10	1	107812	1	1	1
68	152755	12	11	1	125981	1	1	1
68	152755	12	12	1	137193	1	1	1
68	152755	12	13	0	152755	0	1	0
69	72770	4	1	1	10467	1	1	1
69	72770	4	2	1	40297	1	1	1
69	72770	4	3	1	68065	1	1	1
69	72770	4	4	1	71747	1	1	1
69	72770	4	5	0	72770	0	1	0
70	109735	8	1	1	32424	1	1	1
70	109735	8	2	1	41406	1	1	1
70	109735	8	3	1	41498	1	1	1
70	109735	8	4	1	41556	1	1	1
70	109735	8	5	1	60113	1	1	1
70	109735	8	6	1	85288	1	1	1
70	109735	8	7	1	96442	1	1	1
70	109735	8	8	1	105320	1	1	1
70	109735	8	9	0	109735	0	1	0
71	67326	9	1	1	3667	1	1	1
71	67326	9	2	1	8355	1	1	1
71	67326	9	3	1	11542	1	1	1
71	67326	9	4	1	16453	1	1	1
71	67326	9	5	1	19066	1	1	1
71	67326	9	6	1	31533	1	1	1
71	67326	9	7	1	32362	1	1	1
71	67326	9	8	1	32979	1	1	1
71	67326	9	9	1	64830	1	1	1
71	67326	9	10	0	67326	0	1	0
72	547342	54	1	1	1161	1	1	1
72	547342	54	2	1	21138	1	1	1
72	547342	54	3	1	53031	1	1	1
72	547342	54	4	1	55772	1	1	1
72	547342	54	5	1	66210	1	1	1
72	547342	54	6	1	70756	1	1	1
72	547342	54	7	1	96384	1	1	1
72	547342	54	8	1	97645	1	1	1
72	547342	54	9	1	112307	1	1	1
72	547342	54	10	1	115740	1	1	1
72	547342	54	11	1	116533	1	1	1
72	547342	54	12	1	128317	1	1	1
72	547342	54	13	1	130021	1	1	1
72	547342	54	14	1	140262	1	1	1
72	547342	54	15	1	152143	1	1	1
72	547342	54	16	1	152820	1	1	1
72	547342	54	17	1	156075	1	1	1
72	547342	54	18	1	161777	1	1	1
72	547342	54	19	1	185969	1	1	1
72	547342	54	20	1	221288	1	1	1
72	547342	54	21	1	226203	1	1	1
72	547342	54	22	1	230843	1	1	1
72	547342	54	23	1	237612	1	1	1
72	547342	54	24	1	251134	1	1	1
72	547342	54	25	1	257952	1	1	1
72	547342	54	26	1	267139	1	1	1
72	547342	54	27	1	276699	1	1	1
72	547342	54	28	1	276797	1	1	1
72	547342	54	29	1	284295	1	1	1
72	547342	54	30	1	308632	1	1	1
72	547342	54	31	1	313560	1	1	1
72	547342	54	32	1	317661	1	1	1
72	547342	54	33	1	323097	1	1	1
72	547342	54	34	1	323699	1	1	1
72	547342	54	35	1	349781	1	1	1
72	547342	54	36	1	359117	1	1	1
72	547342	54	37	1	368427	1	1	1
72	547342	54	38	1	378481	1	1	1
72	547342	54	39	1	378491	1	1	1
72	547342	54	40	1	378583	1	1	1
72	547342	54	41	1	383321	1	1	1
72	547342	54	42	1	384585	1	1	1
72	547342	54	43	1	387343	1	1	1
72	547342	54	44	1	423449	1	1	1
72	547342	54	45	1	431405	1	1	1
72	547342	54	46	1	432258	1	1	1
72	547342	54	47	1	437237	1	1	1
72	547342	54	48	1	453387	1	1	1
72	547342	54	49	1	489894	1	1	1
72	547342	54	50	1	491632	1	1	1
72	547342	54	51	1	501182	1	1	1
72	547342	54	52	1	504888	1	1	1
72	547342	54	53	1	516107	1	1	1
72	547342	54	54	1	543468	1	1	1
72	547342	54	55	0	547342	0	1	0
73	241995	16	1	1	18625	1	1	1
73	241995	16	2	1	25256	1	1	1
73	241995	16	3	1	45028	1	1	1
73	241995	16	4	1	45607	1	1	1
73	241995	16	5	1	57734	1	1	1
73	241995	16	6	1	61993	1	1	1
73	241995	16	7	1	94141	1	1	1
73	241995	16	8	1	96652	1	1	1
73	241995	16	9	1	111373	1	1	1
73	241995	16	10	1	116895	1	1	1
73	241995	16	11	1	125939	1	1	1
73	241995	16	12	1	133752	1	1	1
73	241995	16	13	1	137910	1	1	1
73	241995	16	14	1	157920	1	1	1
73	241995	16	15	1	223753	1	1	1
73	241995	16	16	1	233122	1	1	1
73	241995	16	17	0	241995	0	1	0
74	118479	12	1	1	2856	1	1	1
74	118479	12	2	1	12904	1	1	1
74	118479	12	3	1	20953	1	1	1
74	118479	12	4	1	22262	1	1	1
74	118479	12	5	1	31067	1	1	1
74	118479	12	6	1	32030	1	1	1
74	118479	12	7	1	46829	1	1	1
74	118479	12	8	1	53145	1	1	1
74	118479	12	9	1	66797	1	1	1
74	118479	12	10	1	68715	1	1	1
74	118479	12	11	1	82148	1	1	1
74	118479	12	12	1	106840	1	1	1
74	118479	12	13	0	118479	0	1	0
75	79353	5	1	1	191	1	1	1
75	79353	5	2	1	5104	1	1	1
75	79353	5	3	1	8293	1	1	1
75	79353	5	4	1	14264	1	1	1
75	79353	5	5	1	36458	1	1	1
75	79353	5	6	0	79353	0	1	0
76	140534	9	1	1	40145	1	1	1
76	140534	9	2	1	43003	1	1	1
76	140534	9	3	1	47837	1	1	1
76	140534	9	4	1	53041	1	1	1
76	140534	9	5	1	63603	1	1	1
76	140534	9	6	1	66352	1	1	1
76	140534	9	7	1	67617	1	1	1
76	140534	9	8	1	111420	1	1	1
76	140534	9	9	1	117335	1	1	1
76	140534	9	10	0	140534	0	1	0
77	78402	8	1	1	26289	1	1	1
77	78402	8	2	1	29977	1	1	1
77	78402	8	3	1	41426	1	1	1
77	78402	8	4	1	51553	1	1	1
77	78402	8	5	1	62910	1	1	1
77	78402	8	6	1	75744	1	1	1
77	78402	8	7	1	75975	1	1	1
77	78402	8	8	1	77602	1	1	1
77	78402	8	9	0	78402	0	1	0
78	92903	5	1	1	11381	1	1	1
78	92903	5	2	1	17326	1	1	1
78	92903	5	3	1	54314	1	1	1
78	92903	5	4	1	74580	1	1	1
78	92903	5	5	1	79178	1	1	1
78	92903	5	6	0	92903	0	1	0
79	64206	5	1	1	12362	1	1	1
79	64206	5	2	1	20416	1	1	1
79	64206	5	3	1	30207	1	1	1
79	64206	5	4	1	51867	1	1	1
79	64206	5	5	1	56460	1	1	1
79	64206	5	6	0	64206	0	1	0
80	82060	8	1	1	27344	1	1	1
80	82060	8	2	1	29763	1	1	1
80	82060	8	3	1	29893	1	1	1
80	82060	8	4	1	47753	1	1	1
80	82060	8	5	1	65723	1	1	1
80	82060	8	6	1	65925	1	1	1
80	82060	8	7	1	75657	1	1	1
80	82060	8	8	1	80312	1	1	1
80	82060	8	9	0	82060	0	1	0
81	319387	17	1	1	37221	1	1	1
81	319387	17	2	1	43219	1	1	1
81	319387	17	3	1	45267	1	1	1
81	319387	17	4	1	54761	1	1	1
81	319387	17	5	1	81656	1	1	1
81	319387	17	6	1	85059	1	1	1
81	319387	17	7	1	119433	1	1	1
81	319387	17	8	1	129358	1	1	1
81	319387	17	9	1	145560	1	1	1
81	319387	17	10	1	162344	1	1	1
81	319387	17	11	1	162990	1	1	1
81	319387	17	12	1	216466	1	1	1
81	319387	17	13	1	252459	1	1	1
81	319387	17	14	1	253902	1	1	1
81	319387	17	15	1	270173	1	1	1
81	319387	17	16	1	298922	1	1	1
81	319387	17	17	1	302800	1	1	1
81	319387	17	18	0	319387	0	1	0
82	157117	5	1	1	42733	1	1	1
82	157117	5	2	1	54497	1	1	1
82	157117	5	3	1	82042	1	1	1
82	157117	5	4	1	114891	1	1	1
82	157117	5	5	1	142166	1	1	1
82	157117	5	6	0	157117	0	1	0
83	83162	6	1	1	13910	1	1	1
83	83162	6	2	1	22304	1	1	1
83	83162	6	3	1	31470	1	1	1
83	83162	6	4	1	56111	1	1	1
83	83162	6	5	1	57080	1	1	1
83	83162	6	6	1	74353	1	1	1
83	83162	6	7	0	83162	0	1	0
84	128677	11	1	1	5315	1	1	1
84	128677	11	2	1	5508	1	1	1
84	128677	11	3	1	6162	1	1	1
84	128677	11	4	1	28566	1	1	1
84	128677	11	5	1	33822	1	1	1
84	128677	11	6	1	55989	1	1	1
84	128677	11	7	1	58106	1	1	1
84	128677	11	8	1	71639	1	1	1
84	128677	11	9	1	87795	1	1	1
84	128677	11	10	1	108628	1	1	1
84	128677	11	11	1	123601	1	1	1
84	128677	11	12	0	128677	0	1	0
85	146206	12	1	1	14299	1	1	1
85	146206	12	2	1	26482	1	1	1
85	146206	12	3	1	31477	1	1	1
85	146206	12	4	1	38158	1	1	1
85	146206	12	5	1	50867	1	1	1
85	146206	12	6	1	51860	1	1	1
85	146206	12	7	1	75938	1	1	1
85	146206	12	8	1	83256	1	1	1
85	146206	12	9	1	87541	1	1	1
85	146206	12	10	1	87796	1	1	1
85	146206	12	11	1	88546	1	1	1
85	146206	12	12	1	114415	1	1	1
85	146206	12	13	0	146206	0	1	0
86	82273	9	1	1	15465	1	1	1
86	82273	9	2	1	20161	1	1	1
86	82273	9	3	1	20854	1	1	1
86	82273	9	4	1	28022	1	1	1
86	82273	9	5	1	37676	1	1	1
86	82273	9	6	1	45236	1	1	1
86	82273	9	7	1	46138	1	1	1
86	82273	9	8	1	60422	1	1	1
86	82273	9	9	1	64024	1	1	1
86	82273	9	10	0	82273	0	1	0
87	73939	3	1	1	20278	1	1	1
87	73939	3	2	1	30086	1	1	1
87	73939	3	3	1	49514	1	1	1
87	73939	3	4	0	73939	0	1	0
88	145051	12	1	1	6048	1	1	1
88	145051	12	2	1	42373	1	1	1
88	145051	12	3	1	42406	1	1	1
88	145051	12	4	1	47106	1	1	1
88	145051	12	5	1	53695	1	1	1
88	145051	12	6	1	55527	1	1	1
88	145051	12	7	1	55608	1	1	1
88	145051	12	8	1	59163	1	1	1
88	145051	12	9	1	77614	1	1	1
88	145051	12	10	1	83124	1	1	1
88	145051	12	11	1	83757	1	1	1
88	145051	12	12	1	129882	1	1	1
88	145051	12	13	0	145051	0	1	0
89	617866	49	1	1	12956	1	1	1
89	617866	49	2	1	17365	1	1	1
89	617866	49	3	1	22735	1	1	1
89	617866	49	4	1	24111	1	1	1
89	617866	49	5	1	25834	1	1	1
89	617866	49	6	1	36930	1	1	1
89	617866	49	7	1	45637	1	1	1
89	617866	49	8	1	71100	1	1	1
89	617866	49	9	1	129701	1	1	1
89	617866	49	10	1	144688	1	1	1
89	617866	49	11	1	159470	1	1	1
89	617866	49	12	1	172723	1	1	1
89	617866	49	13	1	193924	1	1	1
89	617866	49	14	1	209812	1	1	1
89	617866	49	15	1	230289	1	1	1
89	617866	49	16	1	231986	1	1	1
89	617866	49	17	1	242959	1	1	1
89	617866	49	18	1	256558	1	1	1
89	617866	49	19	1	271179	1	1	1
89	617866	49	20	1	276726	1	1	1
89	617866	49	21	1	293926	1	1	1
89	617866	49	22	1	294038	1	1	1
89	617866	49	23	1	294724	1	1	1
89	617866	49	24	1	306787	1	1	1
89	617866	49	25	1	312063	1	1	1
89	617866	49	26	1	325249	1	1	1
89	617866	49	27	1	327717	1	1	1
89	617866	49	28	1	340480	1	1	1
89	617866	49	29	1	341737	1	1	1
89	617866	49	30	1	350545	1	1	1
89	617866	49	31	1	362117	1	1	1
89	617866	49	32	1	373916	1	1	1
89	617866	49	33	1	383018	1	1	1
89	617866	49	34	1	383121	1	1	1
89	617866	49	35	1	387729	1	1	1
89	617866	49	36	1	393978	1	1	1
89	617866	49	37	1	404783	1	1	1
89	617866	49	38	1	444599	1	1	1
89	617866	49	39	1	463128	1	1	1
89	617866	49	40	1	468543	1	1	1
89	617866	49	41	1	469183	1	1	1
89	617866	49	42	1	545482	1	1	1
89	617866	49	43	1	577010	1	1	1
89	617866	49	44	1	579766	1	1	1
89	617866	49	45	1	594885	1	1	1
89	617866	49	46	1	595503	1	1	1
89	617866	49	47	1	599834	1	1	1
89	617866	49	48	1	613433	1	1	1
89	617866	49	49	1	615275	1	1	1
89	617866	49	50	0	617866	0	1	0
90	190389	11	1	1	38415	1	1	1
90	190389	11	2	1	53142	1	1	1
90	190389	11	3	1	53600	1	1	1
90	190389	11	4	1	54241	1	1	1
90	190389	11	5	1	59688	1	1	1
90	190389	11	6	1	83652	1	1	1
90	190389	11	7	1	94518	1	1	1
90	190389	11	8	1	134334	1	1	1
90	190389	11	9	1	153860	1	1	1
90	190389	11	10	1	180105	1	1	1
90	190389	11	11	1	181362	1	1	1
90	190389	11	12	0	190389	0	1	0
91	117111	3	1	1	29761	1	1	1
91	117111	3	2	1	61381	1	1	1
91	117111	3	3	1	101641	1	1	1
91	117111	3	4	0	117111	0	1	0
92	202330	11	1	1	38788	1	1	1
92	202330	11	2	1	38798	1	1	1
92	202330	11	3	1	38892	1	1	1
92	202330	11	4	1	43498	1	1	1
92	202330	11	5	1	49081	1	1	1
92	202330	11	6	1	52082	1	1	1
92	202330	11	7	1	82421	1	1	1
92	202330	11	8	1	87789	1	1	1
92	202330	11	9	1	135761	1	1	1
92	202330	11	10	1	169038	1	1	1
92	202330	11	11	1	193510	1	1	1
92	202330	11	12	0	202330	0	1	0
93	101605	6	1	1	42249	1	1	1
93	101605	6	2	1	44352	1	1	1
93	101605	6	3	1	47113	1	1	1
93	101605	6	4	1	54380	1	1	1
93	101605	6	5	1	62741	1	1	1
93	101605	6	6	1	87081	1	1	1
93	101605	6	7	0	101605	0	1	0
94	289581	21	1	1	15379	1	1	1
94	289581	21	2	1	29242	1	1	1
94	289581	21	3	1	33650	1	1	1
94	289581	21	4	1	44752	1	1	1
94	289581	21	5	1	49627	1	1	1
94	289581	21	6	1	58284	1	1	1
94	289581	21	7	1	78013	1	1	1
94	289581	21	8	1	128642	1	1	1
94	289581	21	9	1	143634	1	1	1
94	289581	21	10	1	163183	1	1	1
94	289581	21	11	1	175015	1	1	1
94	289581	21	12	1	193552	1	1	1
94	289581	21	13	1	224104	1	1	1
94	289581	21	14	1	232023	1	1	1
94	289581	21	15	1	249231	1	1	1
94	289581	21	16	1	249343	1	1	1
94	289581	21	17	1	249741	1	1	1
94	289581	21	18	1	263050	1	1	1
94	289581	21	19	1	267554	1	1	1
94	289581	21	20	1	281115	1	1	1
94	289581	21	21	1	283577	1	1	1
94	289581	21	22	0	289581	0	1	0
95	969455	77	1	1	6352	1	1	1
95	969455	77	2	1	7778	1	1	1
95	969455	77	3	1	37433	1	1	1
95	969455	77	4	1	38860	1	1	1
95	969455	77	5	1	55802	1	1	1
95	969455	77	6	1	56588	1	1	1
95	969455	77	7	1	82517	1	1	1
95	969455	77	8	1	92162	1	1	1
95	969455	77	9	1	92528	1	1	1
95	969455	77	10	1	101894	1	1	1
95	969455	77	11	1	123515	1	1	1
95	969455	77	12	1	129014	1	1	1
95	969455	77	13	1	129107	1	1	1
95	969455	77	14	1	129117	1	1	1
95	969455	77	15	1	154095	1	1	1
95	969455	77	16	1	181262	1	1	1
95	969455	77	17	1	198258	1	1	1
95	969455	77	18	1	229155	1	1	1
95	969455	77	19	1	234806	1	1	1
95	969455	77	20	1	234840	1	1	1
95	969455	77	21	1	269132	1	1	1
95	969455	77	22	1	277441	1	1	1
95	969455	77	23	1	280176	1	1	1
95	969455	77	24	1	282894	1	1	1
95	969455	77	25	1	283901	1	1	1
95	969455	77	26	1	288867	1	1	1
95	969455	77	27	1	294694	1	1	1
95	969455	77	28	1	312770	1	1	1
95	969455	77	29	1	332068	1	1	1
95	969455	77	30	1	355144	1	1	1
95	969455	77	31	1	375820	1	1	1
95	969455	77	32	1	381368	1	1	1
95	969455	77	33	1	387276	1	1	1
95	969455	77	34	1	402928	1	1	1
95	969455	77	35	1	404349	1	1	1
95	969455	77	36	1	419113	1	1	1
95	969455	77	37	1	443874	1	1	1
95	969455	77	38	1	443884	1	1	1
95	969455	77	39	1	443977	1	1	1
95	969455	77	40	1	488096	1	1	1
95	969455	77	41	1	500435	1	1	1
95	969455	77	42	1	500998	1	1	1
95	969455	77	43	1	501263	1	1	1
95	969455	77	44	1	534427	1	1	1
95	969455	77	45	1	538646	1	1	1
95	969455	77	46	1	539883	1	1	1
95	969455	77	47	1	568595	1	1	1
95	969455	77	48	1	579971	1	1	1
95	969455	77	49	1	588958	1	1	1
95	969455	77	50	1	646615	1	1	1
95	969455	77	51	1	650908	1	1	1
95	969455	77	52	1	668150	1	1	1
95	969455	77	53	1	683259	1	1	1
95	969455	77	54	1	692220	1	1	1
95	969455	77	55	1	720693	1	1	1
95	969455	77	56	1	721420	1	1	1
95	969455	77	57	1	726914	1	1	1
95	969455	77	58	1	736629	1	1	1
95	969455	77	59	1	756661	1	1	1
95	969455	77	60	1	771843	1	1	1
95	969455	77	61	1	774035	1	1	1
95	969455	77	62	1	785443	1	1	1
95	969455	77	63	1	793017	1	1	1
95	969455	77	64	1	797602	1	1	1
95	969455	77	65	1	841110	1	1	1
95	969455	77	66	1	851862	1	1	1
95	969455	77	67	1	866627	1	1	1
95	969455	77	68	1	867351	1	1	1
95	969455	77	69	1	867361	1	1	1
95	969455	77	70	1	867453	1	1	1
95	969455	77	71	1	913532	1	1	1
95	969455	77	72	1	918419	1	1	1
95	969455	77	73	1	928602	1	1	1
95	969455	77	74	1	930305	1	1	1
95	969455	77	75	1	939891	1	1	1
95	969455	77	76	1	939996	1	1	1
95	969455	77	77	1	944518	1	1	1
95	969455	77	78	0	969455	0	1	0
96	97882	5	1	1	18592	1	1	1
96	97882	5	2	1	48807	1	1	1
96	97882	5	3	1	67559	1	1	1
96	97882	5	4	1	73467	1	1	1
96	97882	5	5	1	79036	1	1	1
96	97882	5	6	0	97882	0	1	0
97	184598	19	1	1	6100	1	1	1
97	184598	19	2	1	10428	1	1	1
97	184598	19	3	1	28659	1	1	1
97	184598	19	4	1	30863	1	1	1
97	184598	19	5	1	34178	1	1	1
97	184598	19	6	1	52681	1	1	1
97	184598	19	7	1	65053	1	1	1
97	184598	19	8	1	70622	1	1	1
97	184598	19	9	1	112783	1	1	1
97	184598	19	10	1	121482	1	1	1
97	184598	19	11	1	125701	1	1	1
97	184598	19	12	1	142034	1	1	1
97	184598	19	13	1	153674	1	1	1
97	184598	19	14	1	156437	1	1	1
97	184598	19	15	1	165851	1	1	1
97	184598	19	16	1	165947	1	1	1
97	184598	19	17	1	170679	1	1	1
97	184598	19	18	1	176788	1	1	1
97	184598	19	19	1	184336	1	1	1
97	184598	19	20	0	184598	0	1	0
98	216112	15	1	1	3351	1	1	1
98	216112	15	2	1	27717	1	1	1
98	216112	15	3	1	36022	1	1	1
98	216112	15	4	1	59677	1	1	1
98	216112	15	5	1	76412	1	1	1
98	216112	15	6	1	103696	1	1	1
98	216112	15	7	1	105288	1	1	1
98	216112	15	8	1	115271	1	1	1
98	216112	15	9	1	116322	1	1	1
98	216112	15	10	1	144705	1	1	1
98	216112	15	11	1	148482	1	1	1
98	216112	15	12	1	158420	1	1	1
98	216112	15	13	1	160850	1	1	1
98	216112	15	14	1	180220	1	1	1
98	216112	15	15	1	193720	1	1	1
98	216112	15	16	0	216112	0	1	0
99	69770	7	1	1	22393	1	1	1
99	69770	7	2	1	22468	1	1	1
99	69770	7	3	1	43740	1	1	1
99	69770	7	4	1	50767	1	1	1
99	69770	7	5	1	55015	1	1	1
99	69770	7	6	1	62823	1	1	1
99	69770	7	7	1	67155	1	1	1
99	69770	7	8	0	69770	0	1	0
100	101048	8	1	1	6264	1	1	1
100	101048	8	2	1	38999	1	1	1
100	101048	8	3	1	39780	1	1	1
100	101048	8	4	1	41819	1	1	1
100	101048	8	5	1	49150	1	1	1
100	101048	8	6	1	59610	1	1	1
100	101048	8	7	1	72197	1	1	1
100	101048	8	8	1	96430	1	1	1
100	101048	8	9	0	101048	0	1	0
101	173745	12	1	1	198	1	1	1
101	173745	12	2	1	1557	1	1	1
101	173745	12	3	1	42201	1	1	1
101	173745	12	4	1	45175	1	1	1
101	173745	12	5	1	47249	1	1	1
101	173745	12	6	1	80971	1	1	1
101	173745	12	7	1	83089	1	1	1
101	173745	12	8	1	117988	1	1	1
101	173745	12	9	1	142044	1	1	1
101	173745	12	10	1	144240	1	1	1
101	173745	12	11	1	149376	1	1	1
101	173745	12	12	1	158794	1	1	1
101	173745	12	13	0	173745	0	1	0
102	148468	6	1	1	9852	1	1	1
102	148468	6	2	1	62857	1	1	1
102	148468	6	3	1	70178	1	1	1
102	148468	6	4	1	90710	1	1	1
102	148468	6	5	1	139468	1	1	1
102	148468	6	6	1	144398	1	1	1
102	148468	6	7	0	148468	0	1	0
103	102061	5	1	1	12516	1	1	1
103	102061	5	2	1	56252	1	1	1
103	102061	5	3	1	67695	1	1	1
103	102061	5	4	1	86991	1	1	1
103	102061	5	5	1	92730	1	1	1
103	102061	5	6	0	102061	0	1	0
104	109444	0	1	0	109444	0	1	0
105	79145	5	1	1	8753	1	1	1
105	79145	5	2	1	31394	1	1	1
105	79145	5	3	1	33931	1	1	1
105	79145	5	4	1	49848	1	1	1
105	79145	5	5	1	57812	1	1	1
105	79145	5	6	0	79145	0	1	0
106	138778	16	1	1	25259	1	1	1
106	138778	16	2	1	28302	1	1	1
106	138778	16	3	1	28971	1	1	1
106	138778	16	4	1	45111	1	1	1
106	138778	16	5	1	45121	1	1	1
106	138778	16	6	1	45214	1	1	1
106	138778	16	7	1	49820	1	1	1
106	138778	16	8	1	53591	1	1	1
106	138778	16	9	1	63000	1	1	1
106	138778	16	10	1	76777	1	1	1
106	138778	16	11	1	90831	1	1	1
106	138778	16	12	1	95718	1	1	1
106	138778	16	13	1	114937	1	1	1
106	138778	16	14	1	125693	1	1	1
106	138778	16	15	1	126466	1	1	1
106	138778	16	16	1	137697	1	1	1
106	138778	16	17	0	138778	0	1	0
107	83936	8	1	1	3925	1	1	1
107	83936	8	2	1	14964	1	1	1
107	83936	8	3	1	29183	1	1	1
107	83936	8	4	1	31440	1	1	1
107	83936	8	5	1	32208	1	1	1
107	83936	8	6	1	38716	1	1	1
107	83936	8	7	1	39686	1	1	1
107	83936	8	8	1	51625	1	1	1
107	83936	8	9	0	83936	0	1	0
108	64747	4	1	1	13892	1	1	1
108	64747	4	2	1	37969	1	1	1
108	64747	4	3	1	51657	1	1	1
108	64747	4	4	1	52281	1	1	1
108	64747	4	5	0	64747	0	1	0
109	135086	13	1	1	6557	1	1	1
109	135086	13	2	1	7476	1	1	1
109	135086	13	3	1	9109	1	1	1
109	135086	13	4	1	30445	1	1	1
109	135086	13	5	1	47265	1	1	1
109	135086	13	6	1	53576	1	1	1
109	135086	13	7	1	53831	1	1	1
109	135086	13	8	1	54581	1	1	1
109	135086	13	9	1	57732	1	1	1
109	135086	13	10	1	83869	1	1	1
109	135086	13	11	1	84321	1	1	1
109	135086	13	12	1	86572	1	1	1
109	135086	13	13	1	113440	1	1	1
109	135086	13	14	0	135086	0	1	0
110	85649	7	1	1	21873	1	1	1
110	85649	7	2	1	22606	1	1	1
110	85649	7	3	1	28827	1	1	1
110	85649	7	4	1	58060	1	1	1
110	85649	7	5	1	58153	1	1	1
110	85649	7	6	1	58163	1	1	1
110	85649	7	7	1	80404	1	1	1
110	85649	7	8	0	85649	0	1	0
111	148429	12	1	1	8208	1	1	1
111	148429	12	2	1	11354	1	1	1
111	148429	12	3	1	15127	1	1	1
111	148429	12	4	1	36963	1	1	1
111	148429	12	5	1	60233	1	1	1
111	148429	12	6	1	72828	1	1	1
111	148429	12	7	1	86795	1	1	1
111	148429	12	8	1	91602	1	1	1
111	148429	12	9	1	106918	1	1	1
111	148429	12	10	1	118844	1	1	1
111	148429	12	11	1	128938	1	1	1
111	148429	12	12	1	129936	1	1	1
111	148429	12	13	0	148429	0	1	0
112	80759	9	1	1	18040	1	1	1
112	80759	9	2	1	19989	1	1	1
112	80759	9	3	1	20958	1	1	1
112	80759	9	4	1	22330	1	1	1
112	80759	9	5	1	59892	1	1	1
112	80759	9	6	1	71292	1	1	1
112	80759	9	7	1	71651	1	1	1
112	80759	9	8	1	73088	1	1	1
112	80759	9	9	1	74203	1	1	1
112	80759	9	10	0	80759	0	1	0
113	136130	7	1	1	56943	1	1	1
113	136130	7	2	1	75292	1	1	1
113	136130	7	3	1	87161	1	1	1
113	136130	7	4	1	88415	1	1	1
113	136130	7	5	1	90333	1	1	1
113	136130	7	6	1	99305	1	1	1
113	136130	7	7	1	130521	1	1	1
113	136130	7	8	0	136130	0	1	0
114	95539	17	1	1	1824	1	1	1
114	95539	17	2	1	2022	1	1	1
114	95539	17	3	1	4906	1	1	1
114	95539	17	4	1	25228	1	1	1
114	95539	17	5	1	34235	1	1	1
114	95539	17	6	1	36468	1	1	1
114	95539	17	7	1	37012	1	1	1
114	95539	17	8	1	39017	1	1	1
114	95539	17	9	1	41443	1	1	1
114	95539	17	10	1	47719	1	1	1
114	95539	17	11	1	52397	1	1	1
114	95539	17	12	1	58482	1	1	1
114	95539	17	13	1	64969	1	1	1
114	95539	17	14	1	67726	1	1	1
114	95539	17	15	1	70108	1	1	1
114	95539	17	16	1	78577	1	1	1
114	95539	17	17	1	86735	1	1	1
114	95539	17	18	0	95539	0	1	0
115	149769	18	1	1	9188	1	1	1
115	149769	18	2	1	18173	1	1	1
115	149769	18	3	1	34825	1	1	1
115	149769	18	4	1	36099	1	1	1
115	149769	18	5	1	36793	1	1	1
115	149769	18	6	1	37688	1	1	1
115	149769	18	7	1	38646	1	1	1
115	149769	18	8	1	48587	1	1	1
115	149769	18	9	1	59760	1	1	1
115	149769	18	10	1	59818	1	1	1
115	149769	18	11	1	59866	1	1	1
115	149769	18	12	1	59924	1	1	1
115	149769	18	13	1	60016	1	1	1
115	149769	18	14	1	60405	1	1	1
115	149769	18	15	1	72463	1	1	1
115	149769	18	16	1	84354	1	1	1
115	149769	18	17	1	92212	1	1	1
115	149769	18	18	1	130418	1	1	1
115	149769	18	19	0	149769	0	1	0
116	131878	10	1	1	5919	1	1	1
116	131878	10	2	1	7993	1	1	1
116	131878	10	3	1	32176	1	1	1
116	131878	10	4	1	34139	1	1	1
116	131878	10	5	1	46472	1	1	1
116	131878	10	6	1	57992	1	1	1
116	131878	10	7	1	68561	1	1	1
116	131878	10	8	1	100204	1	1	1
116	131878	10	9	1	122857	1	1	1
116	131878	10	10	1	124101	1	1	1
116	131878	10	11	0	131878	0	1	0
117	87168	4	1	1	10180	1	1	1
117	87168	4	2	1	11492	1	1	1
117	87168	4	3	1	43405	1	1	1
117	87168	4	4	1	77391	1	1	1
117	87168	4	5	0	87168	0	1	0
118	340305	28	1	1	14474	1	1	1
118	340305	28	2	1	28575	1	1	1
118	340305	28	3	1	33650	1	1	1
118	340305	28	4	1	45009	1	1	1
118	340305	28	5	1	46172	1	1	1
118	340305	28	6	1	84225	1	1	1
118	340305	28	7	1	87361	1	1	1
118	340305	28	8	1	110235	1	1	1
118	340305	28	9	1	116266	1	1	1
118	340305	28	10	1	149774	1	1	1
118	340305	28	11	1	162348	1	1	1
118	340305	28	12	1	167791	1	1	1
118	340305	28	13	1	175708	1	1	1
118	340305	28	14	1	186110	1	1	1
118	340305	28	15	1	187011	1	1	1
118	340305	28	16	1	190462	1	1	1
118	340305	28	17	1	196012	1	1	1
118	340305	28	18	1	201161	1	1	1
118	340305	28	19	1	209359	1	1	1
118	340305	28	20	1	214438	1	1	1
118	340305	28	21	1	214545	1	1	1
118	340305	28	22	1	238299	1	1	1
118	340305	28	23	1	278758	1	1	1
118	340305	28	24	1	282527	1	1	1
118	340305	28	25	1	293526	1	1	1
118	340305	28	26	1	294689	1	1	1
118	340305	28	27	1	305123	1	1	1
118	340305	28	28	1	324877	1	1	1
118	340305	28	29	0	340305	0	1	0
119	79730	3	1	1	22850	1	1	1
119	79730	3	2	1	37907	1	1	1
119	79730	3	3	1	47094	1	1	1
119	79730	3	4	0	79730	0	1	0
120	101647	7	1	1	4671	1	1	1
120	101647	7	2	1	16041	1	1	1
120	101647	7	3	1	24920	1	1	1
120	101647	7	4	1	57674	1	1	1
120	101647	7	5	1	60880	1	1	1
120	101647	7	6	1	79534	1	1	1
120	101647	7	7	1	88487	1	1	1
120	101647	7	8	0	101647	0	1	0
121	88229	8	1	1	13691	1	1	1
121	88229	8	2	1	18907	1	1	1
121	88229	8	3	1	45683	1	1	1
121	88229	8	4	1	45920	1	1	1
121	88229	8	5	1	51779	1	1	1
121	88229	8	6	1	55566	1	1	1
121	88229	8	7	1	61495	1	1	1
121	88229	8	8	1	77001	1	1	1
121	88229	8	9	0	88229	0	1	0
122	300560	29	1	1	8735	1	1	1
122	300560	29	2	1	9465	1	1	1
122	300560	29	3	1	23939	1	1	1
122	300560	29	4	1	29941	1	1	1
122	300560	29	5	1	31575	1	1	1
122	300560	29	6	1	33203	1	1	1
122	300560	29	7	1	34831	1	1	1
122	300560	29	8	1	35749	1	1	1
122	300560	29	9	1	73703	1	1	1
122	300560	29	10	1	76646	1	1	1
122	300560	29	11	1	79808	1	1	1
122	300560	29	12	1	96148	1	1	1
122	300560	29	13	1	97066	1	1	1
122	300560	29	14	1	100781	1	1	1
122	300560	29	15	1	105550	1	1	1
122	300560	29	16	1	116433	1	1	1
122	300560	29	17	1	120068	1	1	1
122	300560	29	18	1	138564	1	1	1
122	300560	29	19	1	139634	1	1	1
122	300560	29	20	1	140088	1	1	1
122	300560	29	21	1	158845	1	1	1
122	300560	29	22	1	161922	1	1	1
122	300560	29	23	1	181309	1	1	1
122	300560	29	24	1	245837	1	1	1
122	300560	29	25	1	258510	1	1	1
122	300560	29	26	1	277479	1	1	1
122	300560	29	27	1	290613	1	1	1
122	300560	29	28	1	296207	1	1	1
122	300560	29	29	1	298607	1	1	1
122	300560	29	30	0	300560	0	1	0
123	215789	19	1	1	4103	1	1	1
123	215789	19	2	1	6987	1	1	1
123	215789	19	3	1	7996	1	1	1
123	215789	19	4	1	12971	1	1	1
123	215789	19	5	1	25701	1	1	1
123	215789	19	6	1	30677	1	1	1
123	215789	19	7	1	31686	1	1	1
123	215789	19	8	1	54435	1	1	1
123	215789	19	9	1	82350	1	1	1
123	215789	19	10	1	87823	1	1	1
123	215789	19	11	1	105376	1	1	1
123	215789	19	12	1	114123	1	1	1
123	215789	19	13	1	176277	1	1	1
123	215789	19	14	1	176335	1	1	1
123	215789	19	15	1	180378	1	1	1
123	215789	19	16	1	185355	1	1	1
123	215789	19	17	1	186365	1	1	1
123	215789	19	18	1	189527	1	1	1
123	215789	19	19	1	195471	1	1	1
123	215789	19	20	0	215789	0	1	0
124	62410	5	1	1	29292	1	1	1
124	62410	5	2	1	30778	1	1	1
124	62410	5	3	1	45804	1	1	1
124	62410	5	4	1	45821	1	1	1
124	62410	5	5	1	53924	1	1	1
124	62410	5	6	0	62410	0	1	0
125	166036	12	1	1	774	1	1	1
125	166036	12	2	1	15655	1	1	1
125	166036	12	3	1	40046	1	1	1
125	166036	12	4	1	65360	1	1	1
125	166036	12	5	1	67049	1	1	1
125	166036	12	6	1	70796	1	1	1
125	166036	12	7	1	92357	1	1	1
125	166036	12	8	1	116828	1	1	1
125	166036	12	9	1	147488	1	1	1
125	166036	12	10	1	151654	1	1	1
125	166036	12	11	1	153212	1	1	1
125	166036	12	12	1	155971	1	1	1
125	166036	12	13	0	166036	0	1	0
126	134709	9	1	1	8420	1	1	1
126	134709	9	2	1	65471	1	1	1
126	134709	9	3	1	66260	1	1	1
126	134709	9	4	1	70666	1	1	1
126	134709	9	5	1	84787	1	1	1
126	134709	9	6	1	88517	1	1	1
126	134709	9	7	1	91402	1	1	1
126	134709	9	8	1	107346	1	1	1
126	134709	9	9	1	117473	1	1	1
126	134709	9	10	0	134709	0	1	0
127	63350	6	1	1	285	1	1	1
127	63350	6	2	1	15820	1	1	1
127	63350	6	3	1	18893	1	1	1
127	63350	6	4	1	32350	1	1	1
127	63350	6	5	1	46257	1	1	1
127	63350	6	6	1	57332	1	1	1
127	63350	6	7	0	63350	0	1	0
128	70142	5	1	1	10867	1	1	1
128	70142	5	2	1	25754	1	1	1
128	70142	5	3	1	43394	1	1	1
128	70142	5	4	1	56951	1	1	1
128	70142	5	5	1	68009	1	1	1
128	70142	5	6	0	70142	0	1	0
129	196565	25	1	1	25566	1	1	1
129	196565	25	2	1	53733	1	1	1
129	196565	25	3	1	56362	1	1	1
129	196565	25	4	1	69834	1	1	1
129	196565	25	5	1	73864	1	1	1
129	196565	25	6	1	73918	1	1	1
129	196565	25	7	1	74387	1	1	1
129	196565	25	8	1	82215	1	1	1
129	196565	25	9	1	83077	1	1	1
129	196565	25	10	1	83135	1	1	1
129	196565	25	11	1	83229	1	1	1
129	196565	25	12	1	96930	1	1	1
129	196565	25	13	1	104573	1	1	1
129	196565	25	14	1	109295	1	1	1
129	196565	25	15	1	136988	1	1	1
129	196565	25	16	1	141889	1	1	1
129	196565	25	17	1	142155	1	1	1
129	196565	25	18	1	146497	1	1	1
129	196565	25	19	1	147524	1	1	1
129	196565	25	20	1	148495	1	1	1
129	196565	25	21	1	150581	1	1	1
129	196565	25	22	1	154816	1	1	1
129	196565	25	23	1	172308	1	1	1
129	196565	25	24	1	187857	1	1	1
129	196565	25	25	1	190925	1	1	1
129	196565	25	26	0	196565	0	1	0
130	89889	9	1	1	29059	1	1	1
130	89889	9	2	1	40258	1	1	1
130	89889	9	3	1	40338	1	1	1
130	89889	9	4	1	62328	1	1	1
130	89889	9	5	1	62946	1	1	1
130	89889	9	6	1	79136	1	1	1
130	89889	9	7	1	79821	1	1	1
130	89889	9	8	1	84357	1	1	1
130	89889	9	9	1	87337	1	1	1
130	89889	9	10	0	89889	0	1	0
131	118477	11	1	1	8536	1	1	1
131	118477	11	2	1	11882	1	1	1
131	118477	11	3	1	22024	1	1	1
131	118477	11	4	1	24162	1	1	1
131	118477	11	5	1	28807	1	1	1
131	118477	11	6	1	31613	1	1	1
131	118477	11	7	1	32063	1	1	1
131	118477	11	8	1	74340	1	1	1
131	118477	11	9	1	82415	1	1	1
131	118477	11	10	1	82694	1	1	1
131	118477	11	11	1	112087	1	1	1
131	118477	11	12	0	118477	0	1	0
132	918280	81	1	1	3053	1	1	1
132	918280	81	2	1	12202	1	1	1
132	918280	81	3	1	12485	1	1	1
132	918280	81	4	1	21429	1	1	1
132	918280	81	5	1	75079	1	1	1
132	918280	81	6	1	82432	1	1	1
132	918280	81	7	1	117356	1	1	1
132	918280	81	8	1	121682	1	1	1
132	918280	81	9	1	144093	1	1	1
132	918280	81	10	1	149604	1	1	1
132	918280	81	11	1	151535	1	1	1
132	918280	81	12	1	151802	1	1	1
132	918280	81	13	1	162143	1	1	1
132	918280	81	14	1	176996	1	1	1
132	918280	81	15	1	178183	1	1	1
132	918280	81	16	1	179563	1	1	1
132	918280	81	17	1	181284	1	1	1
132	918280	81	18	1	184788	1	1	1
132	918280	81	19	1	212884	1	1	1
132	918280	81	20	1	216645	1	1	1
132	918280	81	21	1	240619	1	1	1
132	918280	81	22	1	273530	1	1	1
132	918280	81	23	1	273927	1	1	1
132	918280	81	24	1	338610	1	1	1
132	918280	81	25	1	352146	1	1	1
132	918280	81	26	1	355323	1	1	1
132	918280	81	27	1	359534	1	1	1
132	918280	81	28	1	377596	1	1	1
132	918280	81	29	1	389877	1	1	1
132	918280	81	30	1	403320	1	1	1
132	918280	81	31	1	416715	1	1	1
132	918280	81	32	1	425473	1	1	1
132	918280	81	33	1	429962	1	1	1
132	918280	81	34	1	430053	1	1	1
132	918280	81	35	1	432762	1	1	1
132	918280	81	36	1	437742	1	1	1
132	918280	81	37	1	438752	1	1	1
132	918280	81	38	1	479044	1	1	1
132	918280	81	39	1	487142	1	1	1
132	918280	81	40	1	504128	1	1	1
132	918280	81	41	1	515814	1	1	1
132	918280	81	42	1	520230	1	1	1
132	918280	81	43	1	532797	1	1	1
132	918280	81	44	1	548559	1	1	1
132	918280	81	45	1	549488	1	1	1
132	918280	81	46	1	564865	1	1	1
132	918280	81	47	1	565813	1	1	1
132	918280	81	48	1	565852	1	1	1
132	918280	81	49	1	579414	1	1	1
132	918280	81	50	1	582617	1	1	1
132	918280	81	51	1	595526	1	1	1
132	918280	81	52	1	596826	1	1	1
132	918280	81	53	1	605752	1	1	1
132	918280	81	54	1	660726	1	1	1
132	918280	81	55	1	670212	1	1	1
132	918280	81	56	1	673551	1	1	1
132	918280	81	57	1	680725	1	1	1
132	918280	81	58	1	682957	1	1	1
132	918280	81	59	1	686893	1	1	1
132	918280	81	60	1	693072	1	1	1
132	918280	81	61	1	699969	1	1	1
132	918280	81	62	1	735351	1	1	1
132	918280	81	63	1	744503	1	1	1
132	918280	81	64	1	745103	1	1	1
132	918280	81	65	1	785008	1	1	1
132	918280	81	66	1	805000	1	1	1
132	918280	81	67	1	818740	1	1	1
132	918280	81	68	1	826372	1	1	1
132	918280	81	69	1	831825	1	1	1
132	918280	81	70	1	849443	1	1	1
132	918280	81	71	1	851848	1	1	1
132	918280	81	72	1	859541	1	1	1
132	918280	81	73	1	886871	1	1	1
132	918280	81	74	1	886929	1	1	1
132	918280	81	75	1	887021	1	1	1
132	918280	81	76	1	887409	1	1	1
132	918280	81	77	1	891871	1	1	1
132	918280	81	78	1	893888	1	1	1
132	918280	81	79	1	895262	1	1	1
132	918280	81	80	1	897278	1	1	1
132	918280	81	81	1	898651	1	1	1
132	918280	81	82	0	918280	0	1	0
133	79075	10	1	1	8445	1	1	1
133	79075	10	2	1	16115	1	1	1
133	79075	10	3	1	19948	1	1	1
133	79075	10	4	1	34526	1	1	1
133	79075	10	5	1	36735	1	1	1
133	79075	10	6	1	42434	1	1	1
133	79075	10	7	1	57745	1	1	1
133	79075	10	8	1	60829	1	1	1
133	79075	10	9	1	62154	1	1	1
133	79075	10	10	1	77758	1	1	1
133	79075	10	11	0	79075	0	1	0
134	148911	14	1	1	24168	1	1	1
134	148911	14	2	1	30481	1	1	1
134	148911	14	3	1	36389	1	1	1
134	148911	14	4	1	63178	1	1	1
134	148911	14	5	1	73116	1	1	1
134	148911	14	6	1	77343	1	1	1
134	148911	14	7	1	81979	1	1	1
134	148911	14	8	1	100874	1	1	1
134	148911	14	9	1	101100	1	1	1
134	148911	14	10	1	106592	1	1	1
134	148911	14	11	1	107857	1	1	1
134	148911	14	12	1	110615	1	1	1
134	148911	14	13	1	120720	1	1	1
134	148911	14	14	1	121702	1	1	1
134	148911	14	15	0	148911	0	1	0
135	380330	39	1	1	13505	1	1	1
135	380330	39	2	1	13524	1	1	1
135	380330	39	3	1	13623	1	1	1
135	380330	39	4	1	14054	1	1	1
135	380330	39	5	1	14073	1	1	1
135	380330	39	6	1	14093	1	1	1
135	380330	39	7	1	14112	1	1	1
135	380330	39	8	1	14132	1	1	1
135	380330	39	9	1	17364	1	1	1
135	380330	39	10	1	21734	1	1	1
135	380330	39	11	1	26967	1	1	1
135	380330	39	12	1	28307	1	1	1
135	380330	39	13	1	30627	1	1	1
135	380330	39	14	1	32019	1	1	1
135	380330	39	15	1	50492	1	1	1
135	380330	39	16	1	53687	1	1	1
135	380330	39	17	1	68409	1	1	1
135	380330	39	18	1	68494	1	1	1
135	380330	39	19	1	70503	1	1	1
135	380330	39	20	1	70946	1	1	1
135	380330	39	21	1	85870	1	1	1
135	380330	39	22	1	90064	1	1	1
135	380330	39	23	1	92821	1	1	1
135	380330	39	24	1	122344	1	1	1
135	380330	39	25	1	142718	1	1	1
135	380330	39	26	1	169173	1	1	1
135	380330	39	27	1	197150	1	1	1
135	380330	39	28	1	205312	1	1	1
135	380330	39	29	1	214609	1	1	1
135	380330	39	30	1	232213	1	1	1
135	380330	39	31	1	235197	1	1	1
135	380330	39	32	1	241878	1	1	1
135	380330	39	33	1	250225	1	1	1
135	380330	39	34	1	256604	1	1	1
135	380330	39	35	1	264806	1	1	1
135	380330	39	36	1	311454	1	1	1
135	380330	39	37	1	325816	1	1	1
135	380330	39	38	1	338107	1	1	1
135	380330	39	39	1	371144	1	1	1
135	380330	39	40	0	380330	0	1	0
136	219145	11	1	1	38185	1	1	1
136	219145	11	2	1	54125	1	1	1
136	219145	11	3	1	169462	1	1	1
136	219145	11	4	1	170746	1	1	1
136	219145	11	5	1	170869	1	1	1
136	219145	11	6	1	172681	1	1	1
136	219145	11	7	1	186469	1	1	1
136	219145	11	8	1	214003	1	1	1
136	219145	11	9	1	214061	1	1	1
136	219145	11	10	1	214153	1	1	1
136	219145	11	11	1	214438	1	1	1
136	219145	11	12	0	219145	0	1	0
137	80127	3	1	1	1250	1	1	1
137	80127	3	2	1	4365	1	1	1
137	80127	3	3	1	28257	1	1	1
137	80127	3	4	0	80127	0	1	0
138	109744	7	1	1	6198	1	1	1
138	109744	7	2	1	45301	1	1	1
138	109744	7	3	1	48551	1	1	1
138	109744	7	4	1	60024	1	1	1
138	109744	7	5	1	82319	1	1	1
138	109744	7	6	1	83969	1	1	1
138	109744	7	7	1	94686	1	1	1
138	109744	7	8	0	109744	0	1	0
139	129014	10	1	1	27054	1	1	1
139	129014	10	2	1	46278	1	1	1
139	129014	10	3	1	51105	1	1	1
139	129014	10	4	1	56420	1	1	1
139	129014	10	5	1	69854	1	1	1
139	129014	10	6	1	77616	1	1	1
139	129014	10	7	1	90087	1	1	1
139	129014	10	8	1	92714	1	1	1
139	129014	10	9	1	92772	1	1	1
139	129014	10	10	1	92864	1	1	1
139	129014	10	11	0	129014	0	1	0
140	160002	20	1	1	8597	1	1	1
140	160002	20	2	1	8620	1	1	1
140	160002	20	3	1	13124	1	1	1
140	160002	20	4	1	20897	1	1	1
140	160002	20	5	1	47730	1	1	1
140	160002	20	6	1	64399	1	1	1
140	160002	20	7	1	86471	1	1	1
140	160002	20	8	1	91163	1	1	1
140	160002	20	9	1	92579	1	1	1
140	160002	20	10	1	101052	1	1	1
140	160002	20	11	1	107200	1	1	1
140	160002	20	12	1	107258	1	1	1
140	160002	20	13	1	107350	1	1	1
140	160002	20	14	1	107738	1	1	1
140	160002	20	15	1	115788	1	1	1
140	160002	20	16	1	127265	1	1	1
140	160002	20	17	1	129767	1	1	1
140	160002	20	18	1	142329	1	1	1
140	160002	20	19	1	158077	1	1	1
140	160002	20	20	1	159019	1	1	1
140	160002	20	21	0	160002	0	1	0
141	107367	9	1	1	41177	1	1	1
141	107367	9	2	1	70161	1	1	1
141	107367	9	3	1	76735	1	1	1
141	107367	9	4	1	79856	1	1	1
141	107367	9	5	1	79961	1	1	1
141	107367	9	6	1	84479	1	1	1
141	107367	9	7	1	93330	1	1	1
141	107367	9	8	1	97146	1	1	1
141	107367	9	9	1	103794	1	1	1
141	107367	9	10	0	107367	0	1	0
142	131800	8	1	1	5473	1	1	1
142	131800	8	2	1	14347	1	1	1
142	131800	8	3	1	52981	1	1	1
142	131800	8	4	1	57679	1	1	1
142	131800	8	5	1	65022	1	1	1
142	131800	8	6	1	103336	1	1	1
142	131800	8	7	1	109596	1	1	1
142	131800	8	8	1	113949	1	1	1
142	131800	8	9	0	131800	0	1	0
143	93714	3	1	1	27439	1	1	1
143	93714	3	2	1	41936	1	1	1
143	93714	3	3	1	42200	1	1	1
143	93714	3	4	0	93714	0	1	0
144	382794	18	1	1	1991	1	1	1
144	382794	18	2	1	7651	1	1	1
144	382794	18	3	1	17883	1	1	1
144	382794	18	4	1	43634	1	1	1
144	382794	18	5	1	71984	1	1	1
144	382794	18	6	1	72707	1	1	1
144	382794	18	7	1	78804	1	1	1
144	382794	18	8	1	78814	1	1	1
144	382794	18	9	1	78908	1	1	1
144	382794	18	10	1	116040	1	1	1
144	382794	18	11	1	127111	1	1	1
144	382794	18	12	1	144957	1	1	1
144	382794	18	13	1	284018	1	1	1
144	382794	18	14	1	318319	1	1	1
144	382794	18	15	1	319183	1	1	1
144	382794	18	16	1	327113	1	1	1
144	382794	18	17	1	327710	1	1	1
144	382794	18	18	1	373906	1	1	1
144	382794	18	19	0	382794	0	1	0
145	61692	7	1	1	2685	1	1	1
145	61692	7	2	1	6877	1	1	1
145	61692	7	3	1	17944	1	1	1
145	61692	7	4	1	44060	1	1	1
145	61692	7	5	1	47665	1	1	1
145	61692	7	6	1	52836	1	1	1
145	61692	7	7	1	57553	1	1	1
145	61692	7	8	0	61692	0	1	0
146	119711	5	1	1	1936	1	1	1
146	119711	5	2	1	12644	1	1	1
146	119711	5	3	1	14444	1	1	1
146	119711	5	4	1	14567	1	1	1
146	119711	5	5	1	15851	1	1	1
146	119711	5	6	0	119711	0	1	0
147	84715	6	1	1	24794	1	1	1
147	84715	6	2	1	56772	1	1	1
147	84715	6	3	1	67155	1	1	1
147	84715	6	4	1	67422	1	1	1
147	84715	6	5	1	71026	1	1	1
147	84715	6	6	1	76522	1	1	1
147	84715	6	7	0	84715	0	1	0
148	116647	5	1	1	11523	1	1	1
148	116647	5	2	1	13077	1	1	1
148	116647	5	3	1	15611	1	1	1
148	116647	5	4	1	26277	1	1	1
148	116647	5	5	1	63254	1	1	1
148	116647	5	6	0	116647	0	1	0
149	249642	22	1	1	45429	1	1	1
149	249642	22	2	1	52289	1	1	1
149	249642	22	3	1	80479	1	1	1
149	249642	22	4	1	82627	1	1	1
149	249642	22	5	1	85040	1	1	1
149	249642	22	6	1	86418	1	1	1
149	249642	22	7	1	88138	1	1	1
149	249642	22	8	1	89387	1	1	1
149	249642	22	9	1	125771	1	1	1
149	249642	22	10	1	126026	1	1	1
149	249642	22	11	1	130202	1	1	1
149	249642	22	12	1	139015	1	1	1
149	249642	22	13	1	150665	1	1	1
149	249642	22	14	1	151956	1	1	1
149	249642	22	15	1	153161	1	1	1
149	249642	22	16	1	171672	1	1	1
149	249642	22	17	1	176131	1	1	1
149	249642	22	18	1	190787	1	1	1
149	249642	22	19	1	193463	1	1	1
149	249642	22	20	1	194797	1	1	1
149	249642	22	21	1	243390	1	1	1
149	249642	22	22	1	245239	1	1	1
149	249642	22	23	0	249642	0	1	0
150	123551	13	1	1	40146	1	1	1
150	123551	13	2	1	42661	1	1	1
150	123551	13	3	1	52863	1	1	1
150	123551	13	4	1	58953	1	1	1
150	123551	13	5	1	63987	1	1	1
150	123551	13	6	1	85174	1	1	1
150	123551	13	7	1	86548	1	1	1
150	123551	13	8	1	88270	1	1	1
150	123551	13	9	1	89907	1	1	1
150	123551	13	10	1	97301	1	1	1
150	123551	13	11	1	107337	1	1	1
150	123551	13	12	1	116211	1	1	1
150	123551	13	13	1	121324	1	1	1
150	123551	13	14	0	123551	0	1	0
151	127871	9	1	1	27589	1	1	1
151	127871	9	2	1	35668	1	1	1
151	127871	9	3	1	45033	1	1	1
151	127871	9	4	1	45722	1	1	1
151	127871	9	5	1	69698	1	1	1
151	127871	9	6	1	83175	1	1	1
151	127871	9	7	1	97478	1	1	1
151	127871	9	8	1	112822	1	1	1
151	127871	9	9	1	122652	1	1	1
151	127871	9	10	0	127871	0	1	0
152	205846	8	1	1	28832	1	1	1
152	205846	8	2	1	60390	1	1	1
152	205846	8	3	1	117954	1	1	1
152	205846	8	4	1	120321	1	1	1
[truncated: 2,844 more rows]

## Sheet: chr Identity & Haplotypes
Super-Scaffold	Length	Telomere 1	Telomere 2	Blast identification	Number of Canu contigs	Canu contigs and inserted gaps	Haplotype characterization	Notes
Super-Scaffold_100001	2775927	yes	no	chr1	8	Consensus_Consensus_tig00000060 179705 Consensus_Consensus_tig00000342_subseq_318414:589236 248141 Consensus_Consensus_tig00000337_subseq_154251:781191 112698 Consensus_Consensus_tig00002789 13 Consensus_Consensus_tig00000324 13 Consensus_Consensus_tig00000326 13 Consensus_Consensus_tig00000328_subseq_1:602698 13 Consensus_Consensus_tig00000053	full-length
Super-Scaffold_100003	2740040	yes	no	chr1	13	Consensus_Consensus_tig00000344 13 Consensus_Consensus_tig00000343 13 Consensus_Consensus_tig00000062 31436 Consensus_Consensus_tig00000342_subseq_1:318413 13 Consensus_Consensus_tig00000033 120059 Consensus_Consensus_tig00000038 114342 Consensus_Consensus_tig00000337_subseq_1:154250 13 Consensus_Consensus_tig00000323 2631 Consensus_Consensus_tig00000044 13 Consensus_Consensus_tig00000049 54788 C…	full-length
Super-Scaffold_100018	1121986	no	yes	chr10	1	Consensus_Consensus_tig00002784	full-length
Super-Scaffold_185	1054763	no	no	chr11	1	Consensus_Consensus_tig00000331_subseq_1:1054763	full-length
Super-Scaffold_100033	854044	yes	yes	chr14	2	Consensus_Consensus_tig00000392 93040 Consensus_Consensus_tig00000226	full-length	good FL representative
Super-Scaffold_100029	926518	yes	no	chr16	2	Consensus_Consensus_tig00000257 21518 Consensus_Consensus_tig00000173_subseq_1:797633	full-length	good FL representative
Super-Scaffold_100036	871927	yes	no	chr16	3	Consensus_Consensus_tig00000173_subseq_797634:969455 13 Consensus_Consensus_tig00000312 356383 Consensus_Consensus_tig00000222	full-length	good FL representative
Super-Scaffold_100039	721953	no	no	chr18	2	Consensus_Consensus_tig00000270 207730 Consensus_Consensus_tig00002815	full-length	good FL representative
Super-Scaffold_100041	725460	no	no	chr19	2	Consensus_Consensus_tig00000345 13 Consensus_Consensus_tig00002798	full-length	good FL representative
Super-Scaffold_100019	976380	no	no	chr21	2	Consensus_Consensus_tig00000394 270220 Consensus_Consensus_tig00000379	full-length	good FL representative
Super-Scaffold_100038	637892	no	yes	chr26	2	Consensus_Consensus_tig00000388_subseq_291034:493052 53079 Consensus_Consensus_tig00000263	full-length	good representative FL
Super-Scaffold_100051	459382	yes	no	chr26	2	Consensus_Consensus_tig00000300 42272 Consensus_Consensus_tig00000388_subseq_1:291033	full-length	good representative FL
Super-Scaffold_100010	1772416	yes	yes	chr3	2	Consensus_Consensus_tig00002792_subseq_896526:1304861 13 Consensus_Consensus_tig00000092	full-length	good FL representative
Super-Scaffold_100037	216112	no	yes	chr32	1	Consensus_Consensus_tig00000178	full-length	good FL representative
Super-Scaffold_218	1225042	yes	no	chr5	2	Consensus_Consensus_tig00000367 149056 Consensus_Consensus_tig00000269	full-length	good FL representative
Super-Scaffold_100013	1278875	no	yes	chr6	3	Consensus_Consensus_tig00000241 540568 Consensus_Consensus_tig00000039 13 Consensus_Consensus_tig00000340	full-length	good FL representative
Super-Scaffold_100017	1228605	no	no	chr8	6	Consensus_Consensus_tig00000361 13 Consensus_Consensus_tig00000362 84093 Consensus_Consensus_tig00000182 183117 Consensus_Consensus_tig00000199 13 Consensus_Consensus_tig00000383 13 Consensus_Consensus_tig00000382	full-length	good FL representative
Super-Scaffold_100021	1204650	yes	yes	chr8	6	Consensus_Consensus_tig00000176 23654 Consensus_Consensus_tig00000363 13 Consensus_Consensus_tig00000364 13 Consensus_Consensus_tig00000365 13 Consensus_Consensus_tig00000384 11129 Consensus_Consensus_tig00000218	full-length	good FL representative
Super-Scaffold_100023	977287	yes	no	chr9	1	Consensus_Consensus_tig00002808	full-length	good FL representative
Super-Scaffold_100008	1622465	no	no	HYBRID chr13-chr18	4	Consensus_Consensus_tig00000356 13 Consensus_Consensus_tig00000357 13 Consensus_Consensus_tig00000358 133346 Consensus_Consensus_tig00000124	missassembled	good partial representative (longer than expected, tig124 likely an error as it is better match along its entire length (98.8% id) to chr18 )
Super-Scaffold_100016	1138666	yes	no	HYBRID chr17-chr27	2	Consensus_Consensus_tig00002816 383143 Consensus_Consensus_tig00002803	missassembled	good FL representative (longer than expected; 2816 is good match but not tig2803 which is better match to chr27 at 99% id, high query coverage)
Super-Scaffold_100005	2546814	no	yes	HYBRID chr2-chr12	4	Consensus_Consensus_tig00000320 13 Consensus_Consensus_tig00000321 13 Consensus_Consensus_tig00000322_subseq_1:1515352 153975 Consensus_Consensus_tig00000272	missassembled	mostly good FL representative (longer than expected, tig272 likely error and has 99.33% id to one of the ends of ref chr12)
Super-Scaffold_100007	1978259	no	yes	HYBRID chr22-chr7	5	Consensus_Consensus_tig00000074 174076 Consensus_Consensus_tig00000083 261091 Consensus_Consensus_tig00000090 81434 Consensus_Consensus_tig00000078 286446 Consensus_Consensus_tig00000336	missassembled	good FL representative (longer than expected, tig336 seems like good match but tig83(99% id)=chr7, tig90(99% id)=chr7, tig74 (99% id) and tig78(98% id)= chr7)
Super-Scaffold_100015	1234208	yes	no	HYBRID chr23-19 linked by CoDi2.1	3	Consensus_Consensus_tig00000271 262804 Consensus_Consensus_tig00000348 13 Consensus_Consensus_tig00000160	missassembled	good FL representative (longer than ref, portion of chr23 is linked to portion of chr19 due to LTR insertion at endss)
Super-Scaffold_100022	918280	no	yes	HYBRID chr24-chr29	1	Consensus_Consensus_tig00000242	missassembled	chr24-chr29 hybrid due to LTRs & seg duplication
Super-Scaffold_100014	1160404	no	no	HYBRID chr27-chr17	4	Consensus_Consensus_tig00000377 13 Consensus_Consensus_tig00000376 97063 Consensus_Consensus_tig00000157 256316 Consensus_Consensus_tig00002804	missassembled	good FL representative (longer than expected, tig377 and 376 are appropriately joined but tig 157 has 99% id to chr17 and tig2804 has 97% id to chr17)
Super-Scaffold_100006	2355186	no	no	HYBRID chr4-chr15	3	Consensus_Consensus_tig00002806_subseq_1:773984 107688 Consensus_Consensus_tig00002820 122814 Consensus_Consensus_tig00000117	missassembled	good FL representative (longer than expected, 2806 is likely an error and better rep of chr15 as the entirety of chr2806 has 99.15%id to chr15)
Super-Scaffold_100002	2321458	no	no	HYBRID linked by seg dups	5	Consensus_Consensus_tig00000131 202383 Consensus_Consensus_tig00000360 99243 Consensus_Consensus_tig00000398 134841 Consensus_Consensus_tig00002792_subseq_1:896525 13 Consensus_Consensus_tig00000334_subseq_74035:586650	missassembled	hybrid of multiple ref chromosomes due to seg duplications at the ends of contigs chr33…chr13….chr7…chr28, tig131 seems to be a hybrid of chr13 and chr33 but raw reads do not support splitting that contig/it doesn’t seem to be a misassembly
Super-Scaffold_100027	173745	yes	no	chr10	1	Consensus_Consensus_tig00000184	partial
Super-Scaffold_100032	127604	no	no	chr11	1	Consensus_Consensus_tig00000331_subseq_1054764:1182367	partial
Super-Scaffold_100025	698686	no	no	chr14	4	Consensus_Consensus_tig00000390 13 Consensus_Consensus_tig00000391 13 Consensus_Consensus_tig00000236 13 Consensus_Consensus_tig00000251	partial	good partial representative
Super-Scaffold_100030	672124	yes	no	chr15	4	Consensus_Consensus_tig00002806_subseq_773985:955665 13 Consensus_Consensus_tig00000201 96680 Consensus_Consensus_tig00000208 13 Consensus_Consensus_tig00000204	partial	good partial representative
Super-Scaffold_100031	443553	no	no	chr20, bd 10x23	2	Consensus_Consensus_tig00000086 122812 Consensus_Consensus_tig00002795	partial	good partial representative
Super-Scaffold_100035	603093	yes	no	chr21	3	Consensus_Consensus_tig00000227 13 Consensus_Consensus_tig00000381 95777 Consensus_Consensus_tig00000274	partial	good partial representative
Super-Scaffold_100053	479983	no	no	chr23	2	Consensus_Consensus_tig00000171 13 Consensus_Consensus_tig00000161	partial	good partial representative
Super-Scaffold_100026	935891	yes	no	chr24	2	Consensus_Consensus_tig00000244 655180 Consensus_Consensus_tig00000260	partial	good partial representative
Super-Scaffold_100050	139579	no	yes	chr25	1	Consensus_Consensus_tig00002812	partial	good partial representative
Super-Scaffold_100052	229850	no	no	chr25	1	Consensus_Consensus_tig00000393	partial	good partial representative
Super-Scaffold_100012	1012550	no	no	chr3	3	Consensus_Consensus_tig00000102 45339 Consensus_Consensus_tig00000097 614029 Consensus_Consensus_tig00000096	partial	good partial representative
Super-Scaffold_100011	1572397	no	no	chr4	2	Consensus_Consensus_tig00002819 1038798 Consensus_Consensus_tig00002796	partial	good partial representative
Super-Scaffold_100042	537386	no	yes	chr5	2	Consensus_Consensus_tig00000373 28900 Consensus_Consensus_tig00000375	partial	good partial representative
Super-Scaffold_100046	348549	yes	no	chr5	2	Consensus_Consensus_tig00000169 13 Consensus_Consensus_tig00000148	partial	good partial representative
Super-Scaffold_100020	690869	no	yes	chr6	2	Consensus_Consensus_tig00000213 13 Consensus_Consensus_tig00000368	partial	good partial representative
Super-Scaffold_100040	567912	no	no	chr7	2	Consensus_Consensus_tig00000123_subseq_1:453418 13 Consensus_Consensus_tig00000279	partial	good partial representative
Super-Scaffold_100028	138778	no	no	chr9	1	Consensus_Consensus_tig00000195	partial	good partial representative
Super-Scaffold_100004	1819992	no	no	unresolved	3	Consensus_Consensus_tig00000005 173733 Consensus_Consensus_tig00000008 886437 Consensus_Consensus_tig00000024	unresolved	odd combination of contigs, best hit to chr12 but includes hits to other ref chr
Super-Scaffold_100009	1376833	no	yes	unresolved	3	Consensus_Consensus_tig00000322_subseq_1515353:1671559 23 Consensus_Consensus_tig00000322_subseq_1671560:2511819 13 Consensus_Consensus_tig00000246	unresolved	odd combination of contigs, best hit to chr12 but includes hits to other ref chr
Super-Scaffold_100047	292389	no	no	unresolved...hybrid? possibly chr30-chr31	2	Consensus_Consensus_tig00000273 13 Consensus_Consensus_tig00000400	unresolved	weird, seems to be chr30-chr31 hybrid?
Super-Scaffold_100049	711912	yes	no	unresolved… hybrid? possibly chr30-chr31	3	Consensus_Consensus_tig00000292 13 Consensus_Consensus_tig00000389_subseq_89370:562619 13 Consensus_Consensus_tig00000296	unresolved	weird….possibly chr30-chr31 hybrid? Has telomere inside scaffold, inclusion of tig292 is likely error, although half of tig389 aligns well to chr31 (99% id) the other half of tig389 is alignable (99% id) to chr30)
	50618674				138

## Sheet: HAPLOTYPE SUMMARY
	# resolved ref chromosomes	# Bionao-Canu hybrid scaffolds	Specific Reference chromosomes resolved
scaffolds that represent two full-length chromosomes	4	8	chr1,8,16,26
scaffolds that represent one full-length haplotype	3	3	chr18,19,32
scaffolds that represent one full-length haplotype & one partial haplotype	7	14	chr3,6,9,10,11,14,21
scaffolds that represent one full-length haplotype & two partial haplotypes	1	3	chr5*
scaffolds that represent two partial haplotypes	1	2	chr25
scaffolds that represent one partial haplotype	6	6	chr4,7,15,20,23, 24
scaffolds that represent misassembled hybrid-haplotypes	9	9	hybrids blast to chr2,12,13,17,22,27,28,29,33
scaffolds unresolved as haplotypes	2	4	likely representing chr12(x2), chr30, chr31
TOTALS	33	49
missing Bionano haplotypes reconstructed from unanchored seqs		18
GRAND TOTAL		67	*note that chr5 was represented by 3 Bionano scaffolds
#######################################################################################################################################################################################################################################################
