# Supplementary material for: Re-examination of two diatom reference genomes using long-read sequencing
Source: BMC Genomics. 2021 May 24;22:379. doi: 10.1186/s12864-021-07666-3 (PMC8147415; doi:10.1186/s12864-021-07666-3)
Supplement: Supplementary file 8 — Additional file 8: Supplementary Table 7. SNP frequencies for each contig in the P. tricornutum Canu genome. [file 12864_2021_7666_MOESM8_ESM.xlsx]

## Sheet: sortedcomb
Supplementary Table 7. SNP frequencies for each contig in the P. tricornutum Canu genome.
SNPs/10 Kbp	contig name	# of SNPs	contig length
0.270695	Consensus_Consensus_tig00000002	4	147768
0	Consensus_Consensus_tig00000004	0	98389
0.336788	Consensus_Consensus_tig00000008	4	118769
0	Consensus_Consensus_tig00000009_(reversed)	0	92571
0	Consensus_Consensus_tig00000012	0	79921
0.393294	Consensus_Consensus_tig00000013_(reversed)	4	101705
0.160561	Consensus_Consensus_tig00000014	2	124563
0	Consensus_Consensus_tig00000016	0	69568
0	Consensus_Consensus_tig00000019	0	82732
0.592145	Consensus_Consensus_tig00000021	4	67551
0	Consensus_Consensus_tig00000022_(reversed)	0	105987
0.976987	Consensus_Consensus_tig00000024	42	429893
0.121709	Consensus_Consensus_tig00000030	1	82163
0.780701	Consensus_Consensus_tig00000033	15	192135
0	Consensus_Consensus_tig00000040_(reversed)	0	206706
0.0807891	Consensus_Consensus_tig00000042	1	123779
0.459017	Consensus_Consensus_tig00000044	6	130714
0.534674	Consensus_Consensus_tig00000047	4	74812
0.178604	Consensus_Consensus_tig00000049	3	167969
1.95476	Consensus_Consensus_tig00000051_(reversed)	35	179050
0.0905772	Consensus_Consensus_tig00000052	1	110403
0	Consensus_Consensus_tig00000057_(reversed)	0	109093
0.247295	Consensus_Consensus_tig00000062	4	161750
0.614049	Consensus_Consensus_tig00000063	6	97712
0	Consensus_Consensus_tig00000066	0	154304
0.384394	Consensus_Consensus_tig00000067	3	78045
0.148005	Consensus_Consensus_tig00000074_(reversed)	3	202696
0	Consensus_Consensus_tig00000075	0	82765
6.80644	Consensus_Consensus_tig00000078	102	149858
0	Consensus_Consensus_tig00000080	0	125792
0.125439	Consensus_Consensus_tig00000082	1	79720
0.589686	Consensus_Consensus_tig00000083	6	101749
2.29142	Consensus_Consensus_tig00000085	29	126559
1.28212	Consensus_Consensus_tig00000086_(reversed)	26	202789
0.444326	Consensus_Consensus_tig00000089	6	135036
29.5733	Consensus_Consensus_tig00000092	4034	1364067
1.40915	Consensus_Consensus_tig00000094	10	70965
0.184935	Consensus_Consensus_tig00000096	2	108146	HAPLOTYPE CONTIG
0.12013	Consensus_Consensus_tig00000099	1	83243
0.297193	Consensus_Consensus_tig00000100	5	168241	HAPLOTYPE CONTIG
0.0630509	Consensus_Consensus_tig00000102_(reversed)	1	158602	HAPLOTYPE CONTIG
0.332801	Consensus_Consensus_tig00000103	2	60096
0.988965	Consensus_Consensus_tig00000111	12	121339	HAPLOTYPE CONTIG
0.0579448	Consensus_Consensus_tig00000112	1	172578
0	Consensus_Consensus_tig00000115_(reversed)	0	77058
0	Consensus_Consensus_tig00000117	0	152755
0.412258	Consensus_Consensus_tig00000119	3	72770
0.148531	Consensus_Consensus_tig00000121_(reversed)	1	67326
32.0092	Consensus_Consensus_tig00000123	1752	547342
4.83481	Consensus_Consensus_tig00000124_(reversed)	117	241995
0	Consensus_Consensus_tig00000131	0	140534
0.107639	Consensus_Consensus_tig00000133	1	92903
0.778743	Consensus_Consensus_tig00000134	5	64206
0.487448	Consensus_Consensus_tig00000135	4	82060
4.82174	Consensus_Consensus_tig00000138_(reversed)	154	319387
0.445528	Consensus_Consensus_tig00000142	7	157117
0.360742	Consensus_Consensus_tig00000143	3	83162	HAPLOTYPE CONTIG
0	Consensus_Consensus_tig00000146	0	128677
0	Consensus_Consensus_tig00000148	0	146206
0	Consensus_Consensus_tig00000157	0	145051
0.291325	Consensus_Consensus_tig00000160	18	617866
0.577764	Consensus_Consensus_tig00000161	11	190389
0.0853891	Consensus_Consensus_tig00000163	1	117111
0	Consensus_Consensus_tig00000169	0	202330
2.65735	Consensus_Consensus_tig00000170_(reversed)	27	101605
14.9259	Consensus_Consensus_tig00000173	1447	969455
0.102164	Consensus_Consensus_tig00000175	1	97882
0.0541718	Consensus_Consensus_tig00000176	1	184598
0.462723	Consensus_Consensus_tig00000178_(reversed)	10	216112
0.115111	Consensus_Consensus_tig00000184	2	173745
0.134709	Consensus_Consensus_tig00000185	2	148468
0	Consensus_Consensus_tig00000190_(reversed)	0	102061
0.432345	Consensus_Consensus_tig00000195	6	138778
0	Consensus_Consensus_tig00000197	0	64747
0	Consensus_Consensus_tig00000199	0	135086
0.467022	Consensus_Consensus_tig00000200	4	85649
10.5774	Consensus_Consensus_tig00000201_(reversed)	157	148429
0.495301	Consensus_Consensus_tig00000202	4	80759
0.514214	Consensus_Consensus_tig00000203	7	136130
0.758277	Consensus_Consensus_tig00000209	10	131878
0	Consensus_Consensus_tig00000212	0	87168
15.8681	Consensus_Consensus_tig00000213	540	340305
1.3601	Consensus_Consensus_tig00000217	12	88229
1.12162	Consensus_Consensus_tig00000223_(reversed)	7	62410
0	Consensus_Consensus_tig00000229	0	63350
0.152621	Consensus_Consensus_tig00000236	3	196565
0	Consensus_Consensus_tig00000237	0	89889
27.7911	Consensus_Consensus_tig00000242	2552	918280
0.126462	Consensus_Consensus_tig00000243	1	79075
0.201463	Consensus_Consensus_tig00000244	3	148911
44.251	Consensus_Consensus_tig00000246_(reversed)	1683	380330
1.64275	Consensus_Consensus_tig00000248	36	219145
0.0624992	Consensus_Consensus_tig00000255	1	160002
0.0758725	Consensus_Consensus_tig00000260	1	131800
1.92074	Consensus_Consensus_tig00000262	18	93714
0.940454	Consensus_Consensus_tig00000263_(reversed)	36	382794
0.417673	Consensus_Consensus_tig00000265	5	119711
0.428644	Consensus_Consensus_tig00000268_(reversed)	5	116647
0.0400574	Consensus_Consensus_tig00000269	1	249642
0.809382	Consensus_Consensus_tig00000270	10	123551
0.156408	Consensus_Consensus_tig00000271	2	127871
0	Consensus_Consensus_tig00000272	0	205846
0.196574	Consensus_Consensus_tig00000274	4	203486
0.349403	Consensus_Consensus_tig00000279	4	114481
0.600182	Consensus_Consensus_tig00000281	5	83308
9.64756	Consensus_Consensus_tig00000287_(reversed)	239	247731
0.17354	Consensus_Consensus_tig00000291	2	115247
0	Consensus_Consensus_tig00000292	0	139034
0.169762	Consensus_Consensus_tig00000293	1	58906
0.200799	Consensus_Consensus_tig00000296	2	99602
0	Consensus_Consensus_tig00000300	0	126077
0.148447	Consensus_Consensus_tig00000303	1	67364
0.6888	Consensus_Consensus_tig00000317	13	188734
14.2945	Consensus_Consensus_tig00000318	169	118227
9.34506	Consensus_Consensus_tig00000320	466	498659
0.115636	Consensus_Consensus_tig00000321	2	172956
10.371	Consensus_Consensus_tig00000322	2605	2511819
0	Consensus_Consensus_tig00000323	0	119535
0.470425	Consensus_Consensus_tig00000324	8	170059
0.0424594	Consensus_Consensus_tig00000326	1	235519
17.3539	Consensus_Consensus_tig00000328_(reversed)	1451	836125
0	Consensus_Consensus_tig00000329_(reversed)	0	144355
0.62155	Consensus_Consensus_tig00000330	5	80444
31.5892	Consensus_Consensus_tig00000331_(reversed)	3735	1182367
0.164609	Consensus_Consensus_tig00000333	1	60750
25.5007	Consensus_Consensus_tig00000334	1496	586650
42.0944	Consensus_Consensus_tig00000336	2447	581312
28.2306	Consensus_Consensus_tig00000337	2718	962785
26.7216	Consensus_Consensus_tig00000340	1328	496976
0.664982	Consensus_Consensus_tig00000341	4	60152
11.9137	Consensus_Consensus_tig00000342	702	589236
0	Consensus_Consensus_tig00000343	0	193021
19.6303	Consensus_Consensus_tig00000344	272	138561
8.38407	Consensus_Consensus_tig00000345	504	601140
0	Consensus_Consensus_tig00000346	0	61304
0.132947	Consensus_Consensus_tig00000348	3	225654
0.390378	Consensus_Consensus_tig00000350	10	256162
0	Consensus_Consensus_tig00000354	0	111431
0	Consensus_Consensus_tig00000356	0	112684
0.190847	Consensus_Consensus_tig00000357	3	157194
12.1262	Consensus_Consensus_tig00000358_(reversed)	1185	977220
0	Consensus_Consensus_tig00000359	0	89282
1.47697	Consensus_Consensus_tig00000360	26	176036
0.125309	Consensus_Consensus_tig00000361	2	159605
1.05267	Consensus_Consensus_tig00000362	16	151995
48.0451	Consensus_Consensus_tig00000363_(reversed)	1095	227911
0.125852	Consensus_Consensus_tig00000364_(reversed)	3	238375
15.1542	Consensus_Consensus_tig00000365_(reversed)	147	97003
30.2295	Consensus_Consensus_tig00000367_(reversed)	2498	826344
38.9672	Consensus_Consensus_tig00000368_(reversed)	1366	350551
0	Consensus_Consensus_tig00000370	0	106892
1.17797	Consensus_Consensus_tig00000371	14	118849
0.824932	Consensus_Consensus_tig00000373	14	169711
5.05027	Consensus_Consensus_tig00000374	55	108905
0.0295181	Consensus_Consensus_tig00000375	1	338775
20.056	Consensus_Consensus_tig00000376_(reversed)	434	216394
0.679759	Consensus_Consensus_tig00000377_(reversed)	19	279511
0.998469	Consensus_Consensus_tig00000378	9	90138
0	Consensus_Consensus_tig00000379	0	340325
0.344261	Consensus_Consensus_tig00000382	10	290477
1.07101	Consensus_Consensus_tig00000384	13	121381
0	Consensus_Consensus_tig00000385	0	84359
0	Consensus_Consensus_tig00000387	0	97315
12.4733	Consensus_Consensus_tig00000388	615	493052
4.62124	Consensus_Consensus_tig00000389	260	562619
0.439474	Consensus_Consensus_tig00000391	11	250299
49.3976	Consensus_Consensus_tig00000392	2939	594968
0.435066	Consensus_Consensus_tig00000393	10	229850
35.6718	Consensus_Consensus_tig00000394_(reversed)	1305	365835
0.13787	Consensus_Consensus_tig00000396	1	72532
0	Consensus_Consensus_tig00000397	0	91753
1.75805	Consensus_Consensus_tig00000398	28	159267
1.01412	Consensus_Consensus_tig00000399	8	78886
1.26316	Consensus_Consensus_tig00000400	23	182083
0	Consensus_Consensus_tig00000401	0	125743
0.474883	Consensus_Consensus_tig00002782	5	105289
0.571314	Consensus_Consensus_tig00002783	4	70014
41.1324	Consensus_Consensus_tig00002784_(reversed)	4615	1121986
0	Consensus_Consensus_tig00002785	0	69573
0	Consensus_Consensus_tig00002789	0	146321
1.50841	Consensus_Consensus_tig00002791	8	53036
29.3824	Consensus_Consensus_tig00002792	3834	1304861
0.214694	Consensus_Consensus_tig00002794	1	46578
0	Consensus_Consensus_tig00002795	0	117952
0.125717	Consensus_Consensus_tig00002796	3	238632
0.241338	Consensus_Consensus_tig00002798	3	124307
0	Consensus_Consensus_tig00002801_(reversed)	0	89354
1.46287	Consensus_Consensus_tig00002805	8	54687
7.81655	Consensus_Consensus_tig00002806	747	955665
22.6239	Consensus_Consensus_tig00002808	2211	977287
0.119012	Consensus_Consensus_tig00002810	1	84025
16.0237	Consensus_Consensus_tig00002815	626	390672
45.6124	Consensus_Consensus_tig00002816_(reversed)	2922	640615
0.541643	Consensus_Consensus_tig00002817	3	55387
18.3749	Consensus_Consensus_tig00002819_(reversed)	542	294967
39.0085	Consensus_Consensus_tig00002820_(reversed)	4673	1197945
		63565
