# Supplementary material for: Re-examination of two diatom reference genomes using long-read sequencing
Source: BMC Genomics. 2021 May 24;22:379. doi: 10.1186/s12864-021-07666-3 (PMC8147415; doi:10.1186/s12864-021-07666-3)
Supplement: Supplementary file 11 — Additional file 11: Supplementary Table 10. Details of full-length, putatively active LTR-RT discovery for the T. pseudonana reference and de novo Flye genomes. [file 12864_2021_7666_MOESM11_ESM.xlsx]

## Sheet: Sheet1
Supplementary Table 10. Details of full-length, putatively active LTR-RT discovery for the T. pseudonana reference and de novo Flye genomes.
Genome	Chromosome	LTR Family	Start	End	Length	Terminal inverted repeat motif	Target site duplication	Reverse transcriptase	LTR length	LTR % identity	Insertion_Time	Characterization
REFERENCE	chr_12	CoDi4.5	683966	690682	6717	TGCA	CTCC	688680-689433	236	0.996	n/a	OVERLOOKED
REFERENCE	chr_15	CoDi5.4	32445	37812	5368	TGCA	CGAAG	35895-36704	164	0.9878	472901	OVERLOOKED
REFERENCE	chr_23	CoDi5.4	439072	444449	5378	TGCA	GTGTG	442535-443347	164	0.9878	472901	OVERLOOKED
REFERENCE	chr_22	CoDi6.1	655627	662521	6895	TGCA	TCCCT	660527-661279	395	0.9949	195402	OVERLOOKED
REFERENCE	chr_13	CoDi6.2	90712	95762	5051	TGCA	AGGAAG	93843-94586	246	0.927	n/a	OVERLOOKED
REFERENCE	chr_12	GyDi	627001	631654	4654	TGCA	GCCTC	628876-629388	197	0.9898	393138	OVERLOOKED
REFERENCE	chr_3	GyDi	413558	418652	5095	TGCA	GGCAC	415866-416378	206	0.9903	375851	OVERLOOKED
REFERENCE	chr_7	GyDi	1112338	1117396	5059	TGCA	ATCTC	1114608-1115120	202	0.9901	383343	OVERLOOKED
REFERENCE	chr_22	GyDi2.1	238126	244856	6731	TGCA	not found	241361-241878	644	0.992	n/a	OVERLOOKED
REFERENCE	chr_12	CoDi4.5	149086	155800	6714	TGCA	TCTC	150334-151087	235	1	0	REFERENCE: Maumus et al 2009
REFERENCE	chr_7	CoDi4.5	1545969	1552683	6715	TGCA	TTAT	1547217-1547970	235	0.9957	164133	REFERENCE: Maumus et al 2009
REFERENCE	chr_10	CoDi5.4	42299	47674	5376	TGCA	TCATC	45762-46574	164	1	0	REFERENCE: Maumus et al 2009
REFERENCE	chr_22	CoDi5.4	794394	799789	5396	TGCA	not found	797879-798691	164	0.964	n/a	REFERENCE: Maumus et al 2009
REFERENCE	chr_12	CoDi5.5	673902	679659	5758	TGCA	ACAAC	677778-678593	246	1	0	REFERENCE: Maumus et al 2009
REFERENCE	chr_23	CoDi5.6	316200	322340	6141	TGTA	GTGAC	320495-321313	170	1	0	REFERENCE: Maumus et al 2009
REFERENCE	chr_14	CoDi6.1	82151	89091	6941	TGCA	TGCAC	83413-84159	420	1	0	REFERENCE: Maumus et al 2009
REFERENCE	chr_3	CoDi6.1	15202	22158	6957	TGCA	TACAT	20133-20885	431	1	0	REFERENCE: Maumus et al 2009
REFERENCE	chr_6	CoDi6.2	169233	174473	5241	TGCA	GTTGCC	170409-171140	242	1	0	REFERENCE: Maumus et al 2009
REFERENCE	chr_9	CoDi6.2	1116984	1122224	5241	TGCA	not found	1120317-1121048	242	1	0	REFERENCE: Maumus et al 2009
REFERENCE	chr_22	CoDi6.3	265370	270551	5182	TGCA	TCTC	268716-269453	161	0.914	n/a	REFERENCE: Maumus et al 2009
REFERENCE	chr_1	GyDi1.1	2253385	2258644	5260	TGCA	AGGAC	2253385-2258644	197	1	0	REFERENCE: Maumus et al 2009
REFERENCE	chr_6	GyDi2.1	2010768	2017526	6759	TGCA	CTGAA	2014035-2014553	644	0.9984	59785	REFERENCE: Maumus et al 2009
FLYE	Consensus_Consensus_contig_1--chr14	CoDi5.4	208624	214002	5379	TGCA	AAAGC	209722-210520	165	1	0	NOVEL
FLYE	Consensus_Consensus_contig_1--chr14	CoDi6.1	214528	221272	6745	TGCA	GTGTT	219253-220005	420	0.9929	276041	NOVEL
FLYE	Consensus_Consensus_contig_10--chr1	CoDi_unknown	2625912	2634202	8291	TGCA	GGTGC	2627285-2627950	142	1	0	NOVEL
FLYE	Consensus_Consensus_contig_10--chr1	CoDi6.1	2188048	2194926	6879	TGCA	GGAGG	2189289-2190041	400	0.9975	96556	NOVEL
FLYE	Consensus_Consensus_contig_12--chr3	GyDi	2219204	2224282	5079	TGCA	GGCAC	430860-431375	206	0.9903	375851	OVERLOOKED
FLYE	Consensus_Consensus_contig_12--chr3	CoDi_unknown	1515685	1521034	5350	TGCA	CCTAT	1516710-1517345	190	0.9894	412094	NOVEL
FLYE	Consensus_Consensus_contig_12--chr3	GyDi	2471628	2476277	4650	TGCA	ATTTC	2473666-2474180	214	0.9907	361714	NOVEL
FLYE	Consensus_Consensus_contig_12--chr3	CoDi6.1	2627600	2634550	6951	TGCA	TACAT	23966-23214	431	1	0	REFERENCE: Maumus et al 2009
FLYE	Consensus_Consensus_contig_13--chr19	CoDi_unknown	81717	88811	7095	TGGA	ACTCA	82776-83519	261	1	0	NOVEL
FLYE	Consensus_Consensus_contig_13--chr19	CoDi5.4	34680	40056	5377	TGCA	GCCAA	38143-38955	164	1	0	NOVEL
FLYE	Consensus_Consensus_contig_14--chr15	CoDi5.4	297	5545	5249	TGCA	CGAAG	1286-2097	164	0.9878	472901	OVERLOOKED
FLYE	Consensus_Consensus_contig_20--chr10	CoDi5.4	41815	47190	5376	TGCA	TCATC	45278-46090	164	1	0	REFERENCE: Maumus et al 2009
FLYE	Consensus_Consensus_contig_23--chr7	CoDi5.4	1424707	1430004	5298	TGCA	GAATG	1428090-1428902	164	1	0	NOVEL
FLYE	Consensus_Consensus_contig_23--chr7	CoDi5.4	510521	515902	5382	TGCA	AAGGG	513993-514805	165	0.9939	234047	NOVEL
FLYE	Consensus_Consensus_contig_23--chr7	GyDi1.1	1486515	1491729	5215	TGCA	AAGCA	1488704-1489216	197	1	0	NOVEL
FLYE	Consensus_Consensus_contig_24--chr9	CoDi6.2	1143230	1148469	5240	TGCA	NA	1147293-1146562	242	1	0	REFERENCE: Maumus et al 2009
FLYE	Consensus_Consensus_contig_27--chr23	CoDi6.1	244291	251195	6905	TGCA	GAGCT	249191-249943	437420	0.959	n/a	NOVEL
FLYE	Consensus_Consensus_contig_27--chr23	CoDi5.4	333141	338519	5379	TGCA	GTGTG	336605-337417	164	0.9878	472901	OVERLOOKED
FLYE	Consensus_Consensus_contig_2--chr11	CoDi5.4	163352	168727	5376	TGCA	ACGAC	164451-165263	164	1	0	NOVEL
FLYE	Consensus_Consensus_contig_2--chr11	GyDi2.1	102897	109627	6731	TGCA	not found	105875-106392	755	0.985	n/a	NOVEL
FLYE	Consensus_Consensus_contig_34a--chr22	CoDi5.4	257735	263108	5374	TGCA	CCTCG	259645-258833	164	0.9878	472901	REFERENCE: Maumus et al 2009
FLYE	Consensus_Consensus_contig_36--chr5	GyDi1.1	161902	167012	5111	TGCA	CCCCT	164403-164913	196	1	0	NOVEL
FLYE	Consensus_Consensus_contig_4--chr2	CoDi4.5	1530356	1536846	6491	TGCA	ACAG	1534857-1535602	236	1	0	NOVEL
FLYE	Consensus_Consensus_contig_46--chr14	GyDi	226495	231551	5057	TGCA	AGTCT	228764-229279	202	1	0	NOVEL
FLYE	Consensus_Consensus_contig_46--chr14	CoDi6.1	106963	113903	6941	TGCA	TGCAC	108226-108978	420	1	0	REFERENCE: Maumus et al 2009
FLYE	Consensus_Consensus_contig_48--chr11	CoDi6.2	45811	51050	5240	TGAT	GTTCT	49142-49873	242	1	0	NOVEL
FLYE	Consensus_Consensus_contig_4--chr2	CoDi5.4	2283240	2288498	5259	TGCA	TTGTT	2286633-2287433	164	1	0	NOVEL
FLYE	Consensus_Consensus_contig_4--chr2	GyDi1.1	2736727	2741970	5244	TGCA	ATCTC	2738949-2739464	197	0.9949	195901	NOVEL
FLYE	Consensus_Consensus_contig_4--chr2	GyDi2.1	138367	145078	6712	TGCA	GCGAG	141339-141857	645	1	0	NOVEL
FLYE	Consensus_Consensus_contig_5--chr12	CoDi6.1	86802	93685	6884	TGCA	TCCCT	88039-88791	395	0.9924	293601	NOVEL
FLYE	Consensus_Consensus_contig_5--chr12	CoDi4.5	371793	378506	6714	TGCA	CTCC	373039-373792	236	1	0	OVERLOOKED
FLYE	Consensus_Consensus_contig_5--chr12	CoDi4.5	899030	905741	6712	TGCA	TCTC	904496-903743	235	0.9957	164133	REFERENCE: Maumus et al 2009
FLYE	Consensus_Consensus_contig_5--chr12	CoDi5.5	382480	388228	5749	TGCA	ACAAC	384641-383826	246	1	0	REFERENCE: Maumus et al 2009
FLYE	Consensus_Consensus_contig_7--chr13	GyDi2.1	845232	851768	6537	TGCA	CTTGT	848067-848586	677655	0.917	n/a	NOVEL
FLYE	Consensus_Consensus_contig_8--chr15	CoDi6.1	527578	534518	6941	TGCA	TCTTC	528840-529592	420	1	0	NOVEL
FLYE	Consensus_Consensus_contig_9a--chr19	CoDi6.1	72107	79075	6969	TGCA	ACATT	77049-77801	432	0.9977	89169	NOVEL
FLYE	Consensus_Consensus_contig_90--chr6	CoDi6.2	403309	408549	5241	TGAG	GCAAC	406642-407373	235	1	0	REFERENCE: Maumus et al 2009
FLYE	Consensus_Consensus_scaffold_21--chr16	GyDi	301899	306935	5037	TGCA	TGCT	304162-304677	199	0.99	n/a	NOVEL
