# Supplementary material for: Re-examination of two diatom reference genomes using long-read sequencing
Source: BMC Genomics. 2021 May 24;22:379. doi: 10.1186/s12864-021-07666-3 (PMC8147415; doi:10.1186/s12864-021-07666-3)
Supplement: Supplementary file 12 — Additional file 12: Supplementary Table 11. Details of full-length, putatively active LTR-RT discovery for the P. tricornutum reference genome. [file 12864_2021_7666_MOESM12_ESM.xlsx]

## Sheet: Sheet1
Supplementary Table 11. Details of full-length, putatively active LTR-RT discovery for the P. tricornutum reference genome.
Chromosome	LTR Family	Start	End	Length	Terminal inverted repeat motif	Target site duplication	Reverse transcriptase	LTR length	LTR % Identity	Insertion_Time	Characterization
chr_12	CoDi1.1	444130	450686	6557	TGCA	not found	445522-446148	467468	0.962	n/a	OVERLOOKED
chr_18	CoDi1.1	20705	27271	6567	TGCA	AGGTA	25253-25879	467467	0.9743	1005636	OVERLOOKED
chr_18	CoDi1.1	652041	658596	6556	TGCA	CTGCC	656578-657204	467467	0.9936	248139	OVERLOOKED
chr_3	CoDi1.1	105712	112246	6535	TGCA	CCCAC	107107-107731	470451	0.917	n/a	OVERLOOKED
chr_31	CoDi1.1	16469	23016	6548	TGCA	ATATC	17862-18488	468468	0.9808	749292	OVERLOOKED
chr_16	CoDi2_C	22297	29742	7446	TGCA	AATTT	23842-24573	618618	0.977	n/a	OVERLOOKED
bd_33x35	CoDi2.1	15811	23456	7646	TGCA	not found	21118-21849	638638	0.998	n/a	OVERLOOKED
bd_33x35	CoDi2.1	33355	40999	7645	TGCA	TACCC	38661-39392	680680	0.9971	113344	OVERLOOKED
chr_17	CoDi2.1	28419	36062	7644	TGCA	TGAAC	33724-34455	680680	0.9971	113344	OVERLOOKED
chr_9	CoDi2.1	606339	613340	7002	TGCA	TTTCC	607948-608676	680680	0.9838	628982	OVERLOOKED
chr_18	CoDi2.1-like	637235	645480	8246	TGCA	GACTG	643139-643870	670684	0.9701	1171581	OVERLOOKED
chr_16	CoDi2.2	167829	175515	7687	TGCA	AGACT	169476-170207	720720	0.9972	107036	OVERLOOKED
chr_24	CoDi2.2	446113	453803	7691	TGCA	TGCTG	447765-448496	720720	0.9958	160704	OVERLOOKED
chr_6	CoDi2.2	721943	729647	7705	TGCA	GGGGA	723598-724329	728728	0.9945	212104	OVERLOOKED
chr_27	CoDi2.3	10282	17675	7394	TGCA	GGAGG	11825-12556	616616	0.9968	125147	OVERLOOKED
chr_31	CoDi2.3	228785	236178	7394	TGCA	not found	233904-234635	616616	0.997	n/a	OVERLOOKED
bd_34x35	CoDi2A	29280	36724	7445	TGCA	GCCTG	34450-35182	616616	0.99	n/a	OVERLOOKED
chr_25	CoDi2A	12387	19838	7452	TGCA	not found	13930-14664	617617	0.995	n/a	OVERLOOKED
chr_1	CoDi2B	351064	358477	7414	TGCA	ATATT	356189-356920	616616	0.9951	187923	OVERLOOKED
chr_3	CoDi2B	1271513	1278875	7363	TGCA	AACAA	1276601-1277332	616616	0.992	n/a	OVERLOOKED
chr_8	CoDi3.1	900080	907529	7450	TGCA	GAGA	905138-905872	696696	1	0	OVERLOOKED
chr_1	CoDi3.2	989392	997033	7642	TACA	TTGT	991132-991848	830830	0.999	n/a	OVERLOOKED
chr_23	CoDi3.2	488322	494629	6308	TGTA	AGTA	492160-492876	843, 843	1	n/a	OVERLOOKED
chr_2	CoDi3.2-like	934309	941298	6990	TATA	ATAG	935630-936220	163163	0.994	n/a	OVERLOOKED
chr_33	CoDi4.2	48985	55590	6606	TTCG	TATA	50202-50879	163163	0.994	n/a	OVERLOOKED
bd_34x35	CoDi4.3	3395	10095	6701	TATA	CACG	4625-5365	152152	0.993	n/a	OVERLOOKED
chr_11	CoDi4.3	21502	28262	6761	TATA	not found	22731-23471	150162	0.883	n/a	OVERLOOKED
chr_3	CoDi4.3	87881	94413	6533	TATA	TGTG	92434-93174	161161	0.988	n/a	OVERLOOKED
chr_8	CoDi4.3	191704	198428	6725	TATA	GTCG	192948-193688	167162	0.97	n/a	OVERLOOKED
bd_31x35	CoDi4.4	15318	22061	6744	TGTA	(tca)AGGTC?	20092-20844	112112	0.982	n/a	OVERLOOKED
chr_19	CoDi4.4	625551	632335	6785	TGCA	ACGGTC	626807-627559	149149	1	n/a	OVERLOOKED
chr_5	CoDi4.4-like	530563	537397	6835	TGCA	GAACG	535456-536181	381381	0.9948	202608	OVERLOOKED
chr_17	CoDi5.1	677784	683057	5274	TGCA	(ata)AGACA	681197-681979	203203	0.975	n/a	OVERLOOKED
chr_20	CoDi5.1	638692	643965	5274	TGCA	GTTACT(at)	639770-640552	203203	1	n/a	OVERLOOKED
chr_13	CoDi5.1-like A	467192	472456	5265	TGCA	(at)AGTAGC	470687-471376	202202	1	n/a	OVERLOOKED
chr_13	CoDi5.1-like B	806830	812027	5198	TGCA	GTAAT(tat)	807911-808600	203202	0.946	n/a	OVERLOOKED
chr_1	CoDi5.2	301810	307436	5627	TGCA	CTCTT(tat)	302997-303779	306306	0.997	n/a	OVERLOOKED
chr_12	CoDi5.3	450807	456356	5550	TGCA	not found	451904-452686	237237	0.992	n/a	OVERLOOKED
chr_24	CoDi5.3	433245	438786	5542	TGCA	not found	434342-435123	237237	0.992	n/a	OVERLOOKED
bd_1x2	UNKNOWNa	10518	17322	6805	TGCA	CACTT	15466-16113	289289	1	n/a	OVERLOOKED
bd_21x34	UNKNOWNb	286	6863	6578	TGCA	not found	1385-2113	299296	0.977	n/a	OVERLOOKED
bd_32x35	UNKNOWNc	240960	247719	6760	TGCA	CTCTG	245778-246503	381381	0.997	n/a	OVERLOOKED
chr_1	CoDi1.1	1144916	1151475	6560	TGCA	ACCCT	1146309-1146935	468468	1	0	REFERENCE: Maumus et al 2009
chr_18	CoDi1.1	266825	273383	6559	TGCA	GGCCA	271364-271990	468468	1	0	REFERENCE: Maumus et al 2009
chr_9	CoDi1.1	91790	98348	6559	TGCA	GGCCA	93183-93809	468468	1	0	REFERENCE: Maumus et al 2009
chr_3	CoDi2.1	971441	979083	7643	TGCA	AAATG	976745-977476	680680	1	0	REFERENCE: Maumus et al 2009
chr_13	CoDi2.2	47330	55018	7689	TGCA	GTGAC	48978-49709	721721	1	0	REFERENCE: Maumus et al 2009
chr_19	CoDi2.2	676759	684445	7687	TGCA	AGAAG	678406-679137	720720	1	0	REFERENCE: Maumus et al 2009
chr_11	CoDi2.3	923947	931340	7394	TGCA	not found	929066-929797	616616	0.99	n/a	REFERENCE: Maumus et al 2009
chr_31	CoDi2.3	222007	229400	7394	TGCA	not found	227126-227857	616616	1	0	REFERENCE: Maumus et al 2009
chr_1	CoDi2.4	2514033	2521428	7396	TGCA	CATAA	2519156-2519887	614614	0.9984	62709	REFERENCE: Maumus et al 2009
chr_31	CoDi2.4	33835	41229	7395	TGCA	GCAGG	38957-39688	614614	0.9967	125555	REFERENCE: Maumus et al 2009
chr_9	CoDi2.4	320765	328158	7394	TGCA	AATAC	325886-326617	614614	1	0	REFERENCE: Maumus et al 2009
chr_14	CoDi3.1	537278	544727	7450	TGCA	CGGA	542336-543070	696696	1	0	REFERENCE: Maumus et al 2009
chr_2	CoDi3.1	116980	124429	7450	TGCA	GTCG	122038-122772	696696	1	0	REFERENCE: Maumus et al 2009
chr_22	CoDi3.1	87751	95200	7450	TGCA	CTGG	89409-90143	697697	1	0	REFERENCE: Maumus et al 2009
bd_8x17	CoDi3.2	2485	10154	7670	TACA	not found	4228-4944	833831	0.972	n/a	REFERENCE: Maumus et al 2009
chr_18	CoDi3.2	395871	403550	7680	TGTA	AAAG	401081-401797	843843	1	0	REFERENCE: Maumus et al 2009
chr_24	CoDi4.1	295133	302382	7250	TGCA	TCGC	300290-300913	299299	1	0	REFERENCE: Maumus et al 2009
chr_7	CoDi4.1	408113	415366	7254	TGCA	CAAA	409585-410208	300300	0.9967	128490	REFERENCE: Maumus et al 2009
chr_10	CoDi4.2	50056	56722	6667	TATA	TATT	54829-55506	163163	1	0	REFERENCE: Maumus et al 2009
chr_19	CoDi4.2	295186	301818	6633	TATA	TTTT	296399-297053	164163	0.994	n/a	REFERENCE: Maumus et al 2009
chr_27	CoDi4.2	71975	78641	6667	TATA	GTGT	73191-73868	163163	1	0	REFERENCE: Maumus et al 2009
chr_30	CoDi4.2	20631	27298	6668	TATA	AAAC	21847-22524	163163	1	0	REFERENCE: Maumus et al 2009
bd_31x35	CoDi4.3	149041	155760	6720	TATA	CAAC	153781-154521	162162	1	0	REFERENCE: Maumus et al 2009
chr_29	CoDi4.3	38771	45490	6720	TATA	ATAT	43511-44251	161162	1	0	REFERENCE: Maumus et al 2009
chr_20	CoDi4.4	404828	411580	6753	TGCA	GTCA	406077-406829	153151	0.94	n/a	REFERENCE: Maumus et al 2009
chr_17	CoDi5.1	9987	15260	5274	TGCA	GTCAC(tat)	11065-11847	203203	0.97	n/a	REFERENCE: Maumus et al 2009
chr_19	CoDi5.1	316777	322050	5274	TGCA	ATATG(tat)	317855-318637	203203	1	0	REFERENCE: Maumus et al 2009
chr_20	CoDi5.1	646269	651547	5279	TGCA	not found	649688-650470	202202	0.99	n/a	REFERENCE: Maumus et al 2009
chr_29	CoDi5.1	106454	111717	5264	TGCA	not found	109866-110648	202202	1	0	REFERENCE: Maumus et al 2009
chr_6	CoDi5.1	247047	252320	5274	TGCA	ACAAAAAC	250460-251242	203203	1	0	REFERENCE: Maumus et al 2009
chr_7	CoDi5.1	10273	15546	5274	TGCA	ATACCACC	13686-14468	203203	1	0	REFERENCE: Maumus et al 2009
chr_14	CoDi5.1a	355329	360602	5274	TGCA	CATTT	356411-357193	204204	0.995	n/a	REFERENCE: Maumus et al 2009
chr_15	CoDi5.1a	209141	214381	5241	TGCA	AAATA	212521-213303	203203	1	0	REFERENCE: Maumus et al 2009
chr_14	CoDi5.1b	400707	405980	5274	TGCA	GTCCT	401785-402567	203203	1	0	REFERENCE: Maumus et al 2009
chr_15	CoDi5.1b	596957	602218	5262	TGCA	ACAAC(tat)	598035-598817	203203	0.995	n/a	REFERENCE: Maumus et al 2009
chr_24	CoDi5.2	455511	461180	5670	TGCA	CTTAT	456698-457480	308309	0.994	125966	REFERENCE: Maumus et al 2009
chr_26	CoDi5.3	79528	85080	5553	TGCA	not found	83201-83983	237237	0.975	n/a	REFERENCE: Maumus et al 2009
chr_1	CoDi6.4	311344	316581	5238	TGAG	AACGG	314586-315380	414414	1	0	REFERENCE: Maumus et al 2009
chr_10	CoDi6.5	638527	643875	5349	TGCA	CGTC	639694-640470	348346	0.9971	111375	REFERENCE: Maumus et al 2009
chr_12	CoDi6.6	75122	83183	8062	TGCA	CACCT	81349-82083	279279	0.9964	138185	REFERENCE: Maumus et al 2009
chr_19	CoDi6.7	374466	381109	6644	TGCA	ACATT	375801-376535	490490	0.9959	157414	REFERENCE: Maumus et al 2009
chr_19	CoDi7.1	605305	611258	5954	TGCA	not found	606468-607181	257257	1	0	REFERENCE: Maumus et al 2009
