# Supplementary material for: Re-examination of two diatom reference genomes using long-read sequencing
Source: BMC Genomics. 2021 May 24;22:379. doi: 10.1186/s12864-021-07666-3 (PMC8147415; doi:10.1186/s12864-021-07666-3)
Supplement: Supplementary file 13 — Additional file 13: Supplementary Table 12. Details of full-length, putatively active LTR-RT discovery for the P. tricornutum de novo Canu genome. [file 12864_2021_7666_MOESM13_ESM.xlsx]

## Sheet: LTR-RT
SupplementaryTable 12. Details of full-length, putatively active LTR-RT discovery for the P. tricornutum de novo Canu genome.
Canu contig	Homologous reference chromosome	LTR Family	Start	End	Length	Characterization
Consensus_Consensus_tig00000004	chr2	CoDi2.1	45452	53081	7630	NOVEL
Consensus_Consensus_tig00000004	chr2	CoDi2.2	34085	41770	7686	NOVEL
Consensus_Consensus_tig00000005	chr2	CoDi2.1	143080	150722	7643	NOVEL
Consensus_Consensus_tig00000008	chr2	CoDi4.4	32069	38848	6780	NOVEL
Consensus_Consensus_tig00000009	chr2	CoDi4.2	18366	25033	6668	NOVEL
Consensus_Consensus_tig00000013	chr2	CoDi5.1	24754	30025	5272	NOVEL
Consensus_Consensus_tig00000014	chr2	CoDi4.4	70152	76925	6774	NOVEL
Consensus_Consensus_tig00000019	chr11	CoDi5.1	20487	25720	5234	NOVEL
Consensus_Consensus_tig00000024	chr11	CoDi1.1	50885	57441	6557	NOVEL
Consensus_Consensus_tig00000024	chr11	CoDi2.2	403030	410715	7686	NOVEL
Consensus_Consensus_tig00000024	chr11	CoDi2.3	267150	274560	7411	NOVEL
Consensus_Consensus_tig00000024	chr11	CoDi5.1	369355	374621	5267	NOVEL
Consensus_Consensus_tig00000024	chr11	CoDi5.3	86122	91641	5520	NOVEL
Consensus_Consensus_tig00000030	chr10	CoDi4.2	52170	58833	6664	NOVEL
Consensus_Consensus_tig00000033	chr1	CoDi5.1	71467	76731	5265	NOVEL
Consensus_Consensus_tig00000039	chr6	CoDi5.1	41781	47032	5252	NOVEL
Consensus_Consensus_tig00000040	chr1	CoDi2.3	167067	174457	7391	NOVEL
Consensus_Consensus_tig00000040	chr1	CoDi3.1	34958	42404	7446	NOVEL
Consensus_Consensus_tig00000042	chr6	CoDi3.1	32933	40375	7443	NOVEL
Consensus_Consensus_tig00000042	chr6	CoDi5.1	25078	30340	5263	NOVEL
Consensus_Consensus_tig00000048	chr1	CoDi5.1	26110	31377	5268	NOVEL
Consensus_Consensus_tig00000049	chr1	CoDi3.1	37415	44856	7442	NOVEL
Consensus_Consensus_tig00000052	chr11	CoDi3.1	47982	55426	7445	NOVEL
Consensus_Consensus_tig00000053	chr1	CoDi1.1	39853	46394	6542	NOVEL
Consensus_Consensus_tig00000053	chr1	CoDi2.4	71986	79380	7395	NOVEL
Consensus_Consensus_tig00000053	chr1	CoDi4.3	32882	39597	6716	NOVEL
Consensus_Consensus_tig00000056	chr1	CoDi4.4	66477	73255	6760	NOVEL
Consensus_Consensus_tig00000058	chr11	CoDi5.1	53007	58276	5270	NOVEL
Consensus_Consensus_tig00000058	chr11	CoDi5.1	71385	76656	5272	NOVEL
Consensus_Consensus_tig00000059	chr1	CoDi4.3	13189	19894	6706	NOVEL
Consensus_Consensus_tig00000062	chr1	CoDi3.1	49609	57053	7445	NOVEL
Consensus_Consensus_tig00000062	chr1	CoDi7.1	57429	63392	5964	NOVEL
Consensus_Consensus_tig00000066	chr1	CoDi4.2	43856	50520	6665	NOVEL
Consensus_Consensus_tig00000067	chr12	CoDi1.1	39788	46332	6545	NOVEL
Consensus_Consensus_tig00000068	chr1	CoDi5.1	71373	76636	5264	NOVEL
Consensus_Consensus_tig00000079	chr22	CoDi2.3	25445	32839	8279	NOVEL
Consensus_Consensus_tig00000082	chr7	CoDi3.1	24655	32097	7443	NOVEL
Consensus_Consensus_tig00000083	chr7	CoDi4.2	40158	46805	6648	NOVEL
Consensus_Consensus_tig00000085	chr7	CoDi1.1	61971	68525	6555	NOVEL
Consensus_Consensus_tig00000085	chr7	CoDi4.4	91607	98375	6769	NOVEL
Consensus_Consensus_tig00000087	chr28	CoDi1.1	28632	35177	6546	NOVEL
Consensus_Consensus_tig00000087	chr28	CoDi1.1	22538	29092	6555	NOVEL
Consensus_Consensus_tig00000087	chr28	CoDi4.3	112194	118921	6728	NOVEL
Consensus_Consensus_tig00000087	chr28	CoDi5.1	97222	102494	5237	NOVEL
Consensus_Consensus_tig00000092	chr3	CoDi1.1	486538	493093	6556	NOVEL
Consensus_Consensus_tig00000092	chr3	CoDi3.1a	13584	21017	7434	NOVEL
Consensus_Consensus_tig00000092	chr3	CoDi3.1b	46948	54392	7445	NOVEL
Consensus_Consensus_tig00000092	chr3	CoDi3.1c	840054	847496	7443	NOVEL
Consensus_Consensus_tig00000092	chr3	CoDi3.1d	1133643	1141082	7440	NOVEL
Consensus_Consensus_tig00000092	chr3	CoDi4.2	321038	327709	6672	NOVEL
Consensus_Consensus_tig00000092	chr3	CoDi4.3	38821	45464	6644	NOVEL
Consensus_Consensus_tig00000092	chr3	CoDi4.4	478938	485702	6647	NOVEL
Consensus_Consensus_tig00000092	chr3	CoDi5.1	448007	453238	5232	NOVEL
Consensus_Consensus_tig00000092	chr3	CoDi7.1	649866	655802	5937	NOVEL
Consensus_Consensus_tig00000102	chr3	CoDi4.4	46249	53014	6766	NOVEL
Consensus_Consensus_tig00000102	chr3	CoDi5.1	99132	104405	5274	NOVEL
Consensus_Consensus_tig00000111	chr3	CoDi4.1	55322	62575	7254	NOVEL
Consensus_Consensus_tig00000111	chr3	CoDi4.2	81095	87761	6667	NOVEL
Consensus_Consensus_tig00000112:1-97535	chr18	CoDi4.4	73047	79812	6766	NOVEL
Consensus_Consensus_tig00000117	chr4	CoDi5.1	69538	74811	5274	NOVEL
Consensus_Consensus_tig00000119	chr4	CoDi4.4	15292	22062	6771	NOVEL
Consensus_Consensus_tig00000121	chr4	CoDi2.1	31604	39245	7642	NOVEL
Consensus_Consensus_tig00000123	chr7	CoDi1.1	395814	402368	6555	NOVEL
Consensus_Consensus_tig00000123	chr7	CoDi3.2	380820	388434	7615	NOVEL
Consensus_Consensus_tig00000123	chr7	CoDi4.4	337836	344647	6812	NOVEL
Consensus_Consensus_tig00000123	chr7	CoDi4.4	501675	508458	6784	NOVEL
Consensus_Consensus_tig00000123	chr7	CoDi5.1b	458900	464161	5262	NOVEL
Consensus_Consensus_tig00000123	chr7	CoDi5.1c	536368	541633	5266	NOVEL
Consensus_Consensus_tig00000124	chr18	CoDi1.1	72990	79531	6542	NOVEL
Consensus_Consensus_tig00000124	chr18	CoDi4.4	183126	189887	6762	NOVEL
Consensus_Consensus_tig00000126	chr4	CoDi1.1	58568	65116	6549	NOVEL
Consensus_Consensus_tig00000138	chr25	CoDi1.1	47889	54445	6557	NOVEL
Consensus_Consensus_tig00000138	chr25	CoDi3.1	123699	131141	9496	NOVEL
Consensus_Consensus_tig00000138	chr25	CoDi4.2	292904	299567	6664	NOVEL
Consensus_Consensus_tig00000138	chr25	CoDi4.4	230151	236909	6759	NOVEL
Consensus_Consensus_tig00000138	chr25	CoDi5.3	307086	312625	5540	NOVEL
Consensus_Consensus_tig00000138	chr25	CoDi7.1	66565	72518	5954	NOVEL
Consensus_Consensus_tig00000146	chr5	CoDi1.1	64586	71128	6543	NOVEL
Consensus_Consensus_tig00000146	chr5	CoDi4.2	57466	64133	6668	NOVEL
Consensus_Consensus_tig00000146	chr5	CoDi4.2	70999	77665	6667	NOVEL
Consensus_Consensus_tig00000160	chr23	CoDi2.1	594127	601756	7630	NOVEL
Consensus_Consensus_tig00000160	chr23	CoDi2.4	382336	389731	7396	NOVEL
Consensus_Consensus_tig00000160	chr23	CoDi3.1	241180	248623	7444	NOVEL
Consensus_Consensus_tig00000160	chr23	CoDi5.1	478552	483821	5270	NOVEL
Consensus_Consensus_tig00000160	chr23	CoDi5.1	361344	366579	5236	NOVEL
Consensus_Consensus_tig00000161	chr23	CoDi4.2	88501	95163	6663	NOVEL
Consensus_Consensus_tig00000163	chr27	CoDi1.1	51395	57950	6556	NOVEL
Consensus_Consensus_tig00000169	chr5	CoDi1.1	45490	52034	6545	NOVEL
Consensus_Consensus_tig00000169	chr5	CoDi2.4	38107	45499	7393	NOVEL
Consensus_Consensus_tig00000171	chr23	CoDi4.2	14739	21407	6669	NOVEL
Consensus_Consensus_tig00000173	chr16	CoDi1.1a	873779	880328	6550	NOVEL
Consensus_Consensus_tig00000173	chr16	CoDi1.1b	660948	667502	6555	NOVEL
Consensus_Consensus_tig00000173	chr16	CoDi1.1c	445222	451778	6557	NOVEL
Consensus_Consensus_tig00000173	chr16	CoDi4.2	912891	919558	6668	NOVEL
Consensus_Consensus_tig00000173	chr16	CoDi4.2	730608	737273	6666	NOVEL
Consensus_Consensus_tig00000173	chr16	CoDi4.3	859163	865881	6719	NOVEL
Consensus_Consensus_tig00000173	chr16	CoDi4.3	608365	615086	6722	NOVEL
Consensus_Consensus_tig00000173	chr16	CoDi4.4	847589	854363	6775	NOVEL
Consensus_Consensus_tig00000176	chr8	CoDi1.1	106340	112911	6572	NOVEL
Consensus_Consensus_tig00000178	chimeric…chr7 and chr32 maybe linked by TE	CoDi3.1	74631	82076	7446	NOVEL
Consensus_Consensus_tig00000178	chimeric…chr7 and chr32 maybe linked by TE	CoDi4.3	28579	35298	6720	NOVEL
Consensus_Consensus_tig00000178	chimeric…chr7 and chr32 maybe linked by TE	CoDi4.3	209004	215722	6719	NOVEL
Consensus_Consensus_tig00000184	chr10	CoDi1.1	78184	84712	6529	NOVEL
Consensus_Consensus_tig00000190	chr9	CoDi5.1	39102	44367	5266	NOVEL
Consensus_Consensus_tig00000191	chr23	CoDi4.3	83879	90596	6718	NOVEL
Consensus_Consensus_tig00000191	chr23	CoDi4.3	77324	84040	6717	NOVEL
Consensus_Consensus_tig00000195	chr9	CoDi2.4	44429	51822	7394	NOVEL
Consensus_Consensus_tig00000195	chr9	CoDi4.2	90191	96842	6652	NOVEL
Consensus_Consensus_tig00000196	chr15	CoDi3.1	30428	37871	7444	NOVEL
Consensus_Consensus_tig00000200	chr15	CoDi3.1	74743	82190	7448	NOVEL
Consensus_Consensus_tig00000201	chr15	CoDi1.1	74103	80664	6562	NOVEL
Consensus_Consensus_tig00000203	chr9	CoDi5.1	90911	96175	5265	NOVEL
Consensus_Consensus_tig00000204	chr15	CoDi3.2	61161	68807	7647	NOVEL
Consensus_Consensus_tig00000204	chr15	CoDi4.2	30992	37657	6666	NOVEL
Consensus_Consensus_tig00000208	chr15	CoDi6.6	108796	116794	7999	NOVEL
Consensus_Consensus_tig00000209	chr9	CoDi4.4	76369	83139	6771	NOVEL
Consensus_Consensus_tig00000209	chr9	CoDi5.1	63192	68461	5270	NOVEL
Consensus_Consensus_tig00000217	chr15	CoDi5.1	38983	44215	5233	NOVEL
Consensus_Consensus_tig00000218	chr8	CoDi4.3	38097	44818	6722	NOVEL
Consensus_Consensus_tig00000222	chr16	CoDi2.2	24904	32586	7683	NOVEL
Consensus_Consensus_tig00000222	chr16	CoDi2.2	6091	13774	7684	NOVEL
Consensus_Consensus_tig00000227	chr21	CoDi5.1	41429	46696	5268	NOVEL
Consensus_Consensus_tig00000237	chr21	CoDi2.1	61570	69181	7612	NOVEL
Consensus_Consensus_tig00000237	chr21	CoDi4.4	48970	55759	6790	NOVEL
Consensus_Consensus_tig00000242	chr24	CoDi4.3	454460	461175	6716	NOVEL
Consensus_Consensus_tig00000242	chr24	CoDi4.3	621904	628622	6719	NOVEL
Consensus_Consensus_tig00000242	chr24	CoDi4.4	844916	851690	6775	NOVEL
Consensus_Consensus_tig00000244	chr24	CoDi3.2	104049	111716	7668	NOVEL
Consensus_Consensus_tig00000244	chr24	CoDi4.4	51270	58039	6770	NOVEL
Consensus_Consensus_tig00000244	chr24	CoDi5.3	84127	89681	5555	NOVEL
Consensus_Consensus_tig00000248	bd32x35	CoDi1.1a	39493	46035	6543	NOVEL
Consensus_Consensus_tig00000248	bd32x35	CoDi1.1b	204842	211380	6539	NOVEL
Consensus_Consensus_tig00000249	bd32x35	CoDi4.1	13392	20635	7244	NOVEL
Consensus_Consensus_tig00000251	chr15	CoDi4.4	51883	58660	6778	NOVEL
Consensus_Consensus_tig00000255	chimeric…chr24 and chr29 maybe linked by TE	CoDi5.1	51210	56480	5271	NOVEL
Consensus_Consensus_tig00000257	chr16	CoDi5.1	61309	66578	5270	NOVEL
Consensus_Consensus_tig00000260	chr24	CoDi4.4	73799	80582	6784	NOVEL
Consensus_Consensus_tig00000263	chr26	CoDi1.1a	358182	364737	6556	NOVEL
Consensus_Consensus_tig00000263	chr26	CoDi1.1b	311443	317980	6538	NOVEL
Consensus_Consensus_tig00000263	chr26	CoDi4.2	318543	325175	6633	NOVEL
Consensus_Consensus_tig00000263	chr26	CoDi4.3	232453	239172	6720	NOVEL
Consensus_Consensus_tig00000263	chr26	CoDi5.1	105831	111095	5265	NOVEL
Consensus_Consensus_tig00000265	bd32x35	CoDi4.3	69489	76217	6729	NOVEL
Consensus_Consensus_tig00000273	chr30	CoDi2.2	1981	9666	7686	NOVEL
Consensus_Consensus_tig00000274	chr21	CoDi3.1	176130	183573	7444	NOVEL
Consensus_Consensus_tig00000274	chr21	CoDi4.2	88439	95100	6662	NOVEL
Consensus_Consensus_tig00000274	chr21	CoDi7.1	104309	110259	5951	NOVEL
Consensus_Consensus_tig00000281		CoDi4.4	66565	73334	6770	NOVEL
Consensus_Consensus_tig00000285	chr12	CoDi4.4	17681	24454	6774	NOVEL
Consensus_Consensus_tig00000287	chr25	CoDi3.2	172308	179945	7638	NOVEL
Consensus_Consensus_tig00000291	chr25	CoDi4.3	69509	76225	6717	NOVEL
Consensus_Consensus_tig00000291	chr25	CoDi4.4	76176	82966	6791	NOVEL
Consensus_Consensus_tig00000291	chr25	CoDi5.1	41339	46605	5267	NOVEL
Consensus_Consensus_tig00000296	chr31	CoDi4.3	42435	49157	6723	NOVEL
Consensus_Consensus_tig00000297	chr30	CoDi5.1	41996	47252	5257	NOVEL
Consensus_Consensus_tig00000304	chr21	CoDi4.2	59926	66595	6670	NOVEL
Consensus_Consensus_tig00000304	chr21	CoDi4.4	80209	86966	6758	NOVEL
Consensus_Consensus_tig00000318	chr2	CoDi1.1	42348	48895	6548	NOVEL
Consensus_Consensus_tig00000320	chr2	CoDi2.1	314618	322256	7639	NOVEL
Consensus_Consensus_tig00000320	chr2	CoDi4.4	82240	89002	6763	NOVEL
Consensus_Consensus_tig00000321	chr2	CoDi4.2	145810	152473	6664	NOVEL
Consensus_Consensus_tig00000321	chr2	CoDi5.1	47790	53055	5266	NOVEL
Consensus_Consensus_tig00000322:1-1511402	hits to chr2, 12, 20	CoDi1.1	1011197	1017754	6558	NOVEL
Consensus_Consensus_tig00000322:1-1511402	hits to chr2, 12, 20	CoDi2.1	406034	413626	7593	NOVEL
Consensus_Consensus_tig00000322:1-1511402	hits to chr2, 12, 20	CoDi3.1a	338075	345517	7443	NOVEL
Consensus_Consensus_tig00000322:1-1511402	hits to chr2, 12, 20	CoDi3.1b	693924	701367	7444	NOVEL
Consensus_Consensus_tig00000322:1-1511402	hits to chr2, 12, 20	CoDi4.4	295979	302764	6784	NOVEL
Consensus_Consensus_tig00000322:1-1511402	hits to chr2, 12, 20	CoDi4.4	1309608	1316386	6779	NOVEL
Consensus_Consensus_tig00000322:1-1511402	hits to chr2, 12, 20	CoDi5.3	204699	210239	5541	NOVEL
Consensus_Consensus_tig00000322:1-1511402	hits to chr2, 12, 20	CoDi7.1	808744	814709	5966	NOVEL
Consensus_Consensus_tig00000322:1511516-1671559	hits to chr2, 12, 20	CoDi5.1	4395	9663	5269	NOVEL
Consensus_Consensus_tig00000322:1671560-2511819	hits to chr2, 12, 20	CoDi2.1	832623	840260	7638	NOVEL
Consensus_Consensus_tig00000322:1671560-2511819	hits to chr2, 12, 20	CoDi2.2	170839	178524	7686	NOVEL
Consensus_Consensus_tig00000322:1671560-2511819	hits to chr2, 12, 20	CoDi4.2	606285	612942	6658	NOVEL
Consensus_Consensus_tig00000322:1671560-2511819	hits to chr2, 12, 20	CoDi5.1	600812	606070	5259	NOVEL
Consensus_Consensus_tig00000322:1671560-2511819	hits to chr2, 12, 20	CoDi5.1	519193	524456	5264	NOVEL
Consensus_Consensus_tig00000323	chr1	CoDi2.1	492	8129	7638	NOVEL
Consensus_Consensus_tig00000323	chr1	CoDi5.1	70492	75731	5240	NOVEL
Consensus_Consensus_tig00000324	chr1	CoDi7.1	118347	124291	5945	NOVEL
Consensus_Consensus_tig00000326	chr1	CoDi3.2	142163	149816	7654	NOVEL
Consensus_Consensus_tig00000328	chr1	CoDi2.2	345864	353548	7685	NOVEL
Consensus_Consensus_tig00000328	chr1	CoDi3.1	395896	403340	7445	NOVEL
Consensus_Consensus_tig00000328	chr1	CoDi4.2	766792	773442	6651	NOVEL
Consensus_Consensus_tig00000328	chr1	CoDi4.3	299026	305726	6701	NOVEL
Consensus_Consensus_tig00000328	chr1	CoDi4.4	807784	814574	6791	NOVEL
Consensus_Consensus_tig00000328	chr1	CoDi5.1	111869	117123	5255	NOVEL
Consensus_Consensus_tig00000329	chr1	CoDi4.4	17883	24666	6784	NOVEL
Consensus_Consensus_tig00000331	chr11	CoDi1.1	370793	377335	6543	NOVEL
Consensus_Consensus_tig00000331	chr11	CoDi2.1	349123	356735	7613	NOVEL
Consensus_Consensus_tig00000331	chr11	CoDi4.4	1051168	1058043	6876	NOVEL
Consensus_Consensus_tig00000334 :1-74034	chr28	CoDi2.2	12890	20558	7669	NOVEL
Consensus_Consensus_tig00000334:74035-586650	chr28	CoDi3.1	99940	107382	7443	NOVEL
Consensus_Consensus_tig00000334:74035-586650	chr28	CoDi5.1	382536	387786	5215	NOVEL
Consensus_Consensus_tig00000336	chr22	CoDi4.2	102404	109073	6670	NOVEL
Consensus_Consensus_tig00000336	chr22	CoDi4.4	187159	193933	6775	NOVEL
Consensus_Consensus_tig00000336	chr22	CoDi4.4	327967	334752	6786	NOVEL
Consensus_Consensus_tig00000336	chr22	CoDi4.4	109141	115908	6768	NOVEL
Consensus_Consensus_tig00000336	chr22	CoDi5.1	64668	69925	5258	NOVEL
Consensus_Consensus_tig00000337	chr1	CoDi2.1	31048	38698	7651	NOVEL
Consensus_Consensus_tig00000337	chr1	CoDi3.2	814981	822645	7665	NOVEL
Consensus_Consensus_tig00000337	chr1	CoDi4.2	597701	604367	6667	NOVEL
Consensus_Consensus_tig00000337	chr1	CoDi4.3	586133	592851	6719	NOVEL
Consensus_Consensus_tig00000337	chr1	CoDi5.1b	934065	939302	5238	NOVEL
Consensus_Consensus_tig00000338	chr17	CoDi5.1	19576	24826	5251	NOVEL
Consensus_Consensus_tig00000340	chr6	CoDi4.4	301111	307890	6780	NOVEL
Consensus_Consensus_tig00000340	chr6	CoDi5.3	282237	287728	5492	NOVEL
Consensus_Consensus_tig00000342	chr1	CoDi2.2	375401	383084	7684	NOVEL
Consensus_Consensus_tig00000342	chr1	CoDi5.1	526043	531276	5234	NOVEL
Consensus_Consensus_tig00000342	chr1	CoDi7.1	36198	42163	5966	NOVEL
Consensus_Consensus_tig00000347	chr11	CoDi4.1	18013	25259	7247	NOVEL
Consensus_Consensus_tig00000348	chr19	CoDi2.1	26507	34146	7640	NOVEL
Consensus_Consensus_tig00000348	chr19	CoDi4.3	156809	163525	6717	NOVEL
Consensus_Consensus_tig00000348	chr19	CoDi4.4	132262	139047	6786	NOVEL
Consensus_Consensus_tig00000350	chr19	CoDi1.1	193351	199904	6554	NOVEL
Consensus_Consensus_tig00000354	chr12	CoDi3.1	22547	29993	7447	NOVEL
Consensus_Consensus_tig00000354	chr12	CoDi4.3	51807	58523	6717	NOVEL
Consensus_Consensus_tig00000354	chr12	CoDi4.4	89286	96039	6754	NOVEL
Consensus_Consensus_tig00000355	chr12	CoDi4.4	28063	34836	6774	NOVEL
Consensus_Consensus_tig00000357	chr13	CoDi4.2	938	7578	6641	NOVEL
Consensus_Consensus_tig00000357	chr13	CoDi5.1	88500	93755	5256	NOVEL
Consensus_Consensus_tig00000358	hits to chr13, 18	CoDi4.2	579627	586287	6661	NOVEL
Consensus_Consensus_tig00000358	hits to chr13, 18	CoDi4.3	861669	868270	6602	NOVEL
Consensus_Consensus_tig00000358	hits to chr13, 18	CoDi4.3	331619	338339	6721	NOVEL
Consensus_Consensus_tig00000358	hits to chr13, 18	CoDi4.4	619354	626140	6787	NOVEL
Consensus_Consensus_tig00000358	hits to chr13, 18	CoDi4.4	86367	93149	6783	NOVEL
Consensus_Consensus_tig00000358	hits to chr13, 18	CoDi5.1	929050	934319	5270	NOVEL
Consensus_Consensus_tig00000358	hits to chr13, 18	CoDi5.2	839401	845058	5658	NOVEL
Consensus_Consensus_tig00000360	chr13	CoDi4.3	105948	112643	6696	NOVEL
Consensus_Consensus_tig00000360	chr13	CoDi4.4	30130	36883	6754	NOVEL
Consensus_Consensus_tig00000362	chr8	CoDi2.2	108769	116450	7682	NOVEL
Consensus_Consensus_tig00000362	chr8	CoDi5.1	45273	50546	5274	NOVEL
Consensus_Consensus_tig00000363	chr8	CoDi2.2	7415	15034	7620	NOVEL
Consensus_Consensus_tig00000364	chr8	CoDi4.4	174616	181387	6772	NOVEL
Consensus_Consensus_tig00000364	chr8	CoDi5.1	206896	212168	5273	NOVEL
Consensus_Consensus_tig00000364	chr8	CoDi5.1	141037	146294	5258	NOVEL
Consensus_Consensus_tig00000365	chr8	CoDi5.1	15816	21024	5209	NOVEL
Consensus_Consensus_tig00000367	chr5	CoDi4.3	171840	178484	6645	NOVEL
Consensus_Consensus_tig00000367	chr5	CoDi7.1	280314	286261	5948	NOVEL
Consensus_Consensus_tig00000368	chr6	CoDi7.1	285839	291789	5951	NOVEL
Consensus_Consensus_tig00000370	chr12	CoDi5.1	76894	82165	5272	NOVEL
Consensus_Consensus_tig00000370	chr12	CoDi6.5	44174	49522	5347	NOVEL
Consensus_Consensus_tig00000371	chr12	CoDi5.1	12899	18149	5251	NOVEL
Consensus_Consensus_tig00000373	chr5	CoDi5.1	108605	113878	5274	NOVEL
Consensus_Consensus_tig00000375	chr5	CoDi4.1	202647	209894	7248	NOVEL
Consensus_Consensus_tig00000375	chr5	CoDi4.2	87022	93688	6667	NOVEL
Consensus_Consensus_tig00000375	chr5	CoDi4.3	99020	105738	6719	NOVEL
Consensus_Consensus_tig00000376	hits to chr27, bd8x17	CoDi4.4	113618	120389	6772	NOVEL
Consensus_Consensus_tig00000377	chr27	CoDi4.4	233848	240634	6787	NOVEL
Consensus_Consensus_tig00000378	chr27	CoDi4.4	25870	32640	6771	NOVEL
Consensus_Consensus_tig00000379	chr21	CoDi5.1	66468	71733	5266	NOVEL
Consensus_Consensus_tig00000381	chr21	CoDi3.1	55615	63060	7446	NOVEL
Consensus_Consensus_tig00000381	chr21	CoDi5.1	17678	22931	5254	NOVEL
Consensus_Consensus_tig00000381	chr21	CoDi7.1	122546	128498	5953	NOVEL
Consensus_Consensus_tig00000382	chr8	CoDi1.1	216118	222674	6557	NOVEL
Consensus_Consensus_tig00000382	chr8	CoDi3.1	230730	238172	7443	NOVEL
Consensus_Consensus_tig00000388	chr26	CoDi2.2	282750	290430	7681	NOVEL
Consensus_Consensus_tig00000388	chr26	CoDi4.2	450786	457409	6624	NOVEL
Consensus_Consensus_tig00000388	chr26	CoDi4.4	62150	68863	6714	NOVEL
Consensus_Consensus_tig00000390	chr14	CoDi4.2	48947	55609	6663	NOVEL
Consensus_Consensus_tig00000392	chr14	CoDi1.1	205875	212426	6552	NOVEL
Consensus_Consensus_tig00000392	chr14	CoDi2.2	313328	321012	7685	NOVEL
Consensus_Consensus_tig00000392	chr14	CoDi4.2	225815	232396	6582	NOVEL
Consensus_Consensus_tig00000394	chr21	CoDi2.1	157981	165619	7639	NOVEL
Consensus_Consensus_tig00000394	chr21	CoDi3.1	201346	208789	7444	NOVEL
Consensus_Consensus_tig00000397	chr29	CoDi4.4	41537	48305	6769	NOVEL
Consensus_Consensus_tig00000398	chr13	CoDi2.1	15688	23328	7641	NOVEL
Consensus_Consensus_tig00000398	chr13	CoDi4.2	100662	107310	6649	NOVEL
Consensus_Consensus_tig00000398	chr13	CoDi5.1	153992	159260	5269	NOVEL
Consensus_Consensus_tig00000398	chr13	CoDi5.1	28134	33392	5259	NOVEL
Consensus_Consensus_tig00000398	chr13	CoDi6.6	117012	125064	8053	NOVEL
Consensus_Consensus_tig00000400	chr31	CoDi2.2	145535	153220	7686	NOVEL
Consensus_Consensus_tig00000400	chr31	CoDi4.4	108601	115391	6791	NOVEL
Consensus_Consensus_tig00000400	chr31	CoDi5.1	96967	102240	5274	NOVEL
Consensus_Consensus_tig00002781	chr2	CoDi4.4	56228	62848	6621	NOVEL
Consensus_Consensus_tig00002782	chr2	CoDi4.2	59752	66415	6664	NOVEL
Consensus_Consensus_tig00002782	chr2	CoDi4.4	52878	59639	6762	NOVEL
Consensus_Consensus_tig00002784	chr10	CoDi1.1	311302	317856	6555	NOVEL
Consensus_Consensus_tig00002784	chr10	CoDi3.1	980353	987796	7444	NOVEL
Consensus_Consensus_tig00002784	chr10	CoDi4.4	346136	352918	6783	NOVEL
Consensus_Consensus_tig00002786	chr6	CoDi4.4	14048	20599	6552	NOVEL
Consensus_Consensus_tig00002787	chr6	CoDi4.4	14087	20860	6774	NOVEL
Consensus_Consensus_tig00002788	chr1	CoDi4.4	35136	41851	6714	NOVEL
Consensus_Consensus_tig00002789	chr1	CoDi4.4	27780	34534	6753	NOVEL
Consensus_Consensus_tig00002792:1012436-1304861	chr7	CoDi3.1	18547	25975	7429	NOVEL
Consensus_Consensus_tig00002792:1012436-1304861	chr7	CoDi3.1	90058	97493	7436	NOVEL
Consensus_Consensus_tig00002792:1012436-1304861	chr7	CoDi5.1	41124	46395	5272	NOVEL
Consensus_Consensus_tig00002792:377549-1012430	chr7	CoDi1.1a	431444	438005	6562	NOVEL
Consensus_Consensus_tig00002792:377549-1012430	chr7	CoDi2.1	269297	276937	7641	NOVEL
Consensus_Consensus_tig00002792:377549-1012430	chr7	CoDi3.1	402221	409665	7445	NOVEL
Consensus_Consensus_tig00002792:377549-1012430	chr7	CoDi3.1	381858	389303	7446	NOVEL
Consensus_Consensus_tig00002792:377549-1012430	chr7	CoDi4.2	423656	430314	6659	NOVEL
Consensus_Consensus_tig00002794	chr20	CoDi3.1	24674	32096	7423	NOVEL
Consensus_Consensus_tig00002795	chr20	CoDi3.1	15562	23008	7447	NOVEL
Consensus_Consensus_tig00002796	chr4	CoDi4.3	42818	49537	6720	NOVEL
Consensus_Consensus_tig00002796	chr4	CoDi5.1	169198	174471	5274	NOVEL
Consensus_Consensus_tig00002796	chr4	CoDi5.3	225942	231491	5550	NOVEL
Consensus_Consensus_tig00002797	chr4	CoDi5.3	27329	32717	5389	NOVEL
Consensus_Consensus_tig00002799	chr19	CoDi7.1	845	6667	5823	NOVEL
Consensus_Consensus_tig00002801	hits to chr27, 17	CoDi7.1	35914	41876	5963	NOVEL
Consensus_Consensus_tig00002804	chr17	CoDi1.1	141010	147568	6559	NOVEL
Consensus_Consensus_tig00002804	chr17	CoDi3.2	74518	82232	7715	NOVEL
Consensus_Consensus_tig00002806	chr15	CoDi1.1a	472490	479035	6546	NOVEL
Consensus_Consensus_tig00002806	chr15	CoDi1.1b	683562	690110	6549	NOVEL
Consensus_Consensus_tig00002806	chr15	CoDi2.2	112481	120172	7692	NOVEL
Consensus_Consensus_tig00002806	chr15	CoDi4.2	548274	554939	6666	NOVEL
Consensus_Consensus_tig00002806	chr15	CoDi4.3	194146	200863	6718	NOVEL
Consensus_Consensus_tig00002806	chr15	CoDi4.3	617167	623876	6710	NOVEL
Consensus_Consensus_tig00002806	chr15	CoDi4.4	609195	615980	6786	NOVEL
Consensus_Consensus_tig00002808	chr9	CoDi3.1	757699	765143	7445	NOVEL
Consensus_Consensus_tig00002808	chr9	CoDi4.4	576308	583075	6768	NOVEL
Consensus_Consensus_tig00002808	chr9	CoDi5.1	953129	958395	5267	NOVEL
Consensus_Consensus_tig00002808	chr9	CoDi5.3	711511	717000	5490	NOVEL
Consensus_Consensus_tig00002808	chr9	CoDi7.1	373544	379497	5954	NOVEL
Consensus_Consensus_tig00002809	chr17	CoDi5.1	31856	37098	5243	NOVEL
Consensus_Consensus_tig00002810	chr14	CoDi4.2	47416	54074	6659	NOVEL
Consensus_Consensus_tig00002811	chr14	CoDi4.2	26727	33216	6490	NOVEL
Consensus_Consensus_tig00002816	chr17	CoDi3.1	475218	482662	7445	NOVEL
Consensus_Consensus_tig00002816	chr17	CoDi3.2	401610	409231	7622	NOVEL
Consensus_Consensus_tig00002816	chr17	CoDi5.3	115583	121137	5555	NOVEL
Consensus_Consensus_tig00002819	chr4	CoDi2.1	102721	110338	7618	NOVEL
Consensus_Consensus_tig00002819	chr4	CoDi2.2	19780	27466	7687	NOVEL
Consensus_Consensus_tig00002819	chr4	CoDi3.2	88387	95983	7597	NOVEL
Consensus_Consensus_tig00002820	chr4	CoDi2.2	791002	798693	7692	NOVEL
Consensus_Consensus_tig00002820	chr4	CoDi3.1	1096946	1104390	7445	NOVEL
Consensus_Consensus_tig00002820	chr4	CoDi3.1	810091	817537	7447	NOVEL
Consensus_Consensus_tig00002820	chr4	CoDi4.4	570537	577261	6725	NOVEL
Consensus_Consensus_tig00002820	chr4	CoDi5.1	734027	739284	5258	NOVEL
Consensus_Consensus_tig00000049	chr_1	CoDi3.2	65512	73152	7641	OVERLOOKED
Consensus_Consensus_tig00000057	chr_11	CoDi4.3	80900	87662	6763	OVERLOOKED
Consensus_Consensus_tig00000096	chr_3	CoDi2B	57352	64713	7362	OVERLOOKED
Consensus_Consensus_tig00000112:1-97535	chr_18	CoDi1.1	20382	26947	6566	OVERLOOKED
Consensus_Consensus_tig00000131 (reversed)	chr_33	CoDi4.2	91568	98173	6606	OVERLOOKED
Consensus_Consensus_tig00000151	chr_5	CoDi4.4-like	24445	31277	6833	OVERLOOKED
Consensus_Consensus_tig00000173	chr_16	CoDi2C	122362	129807	7446	OVERLOOKED
Consensus_Consensus_tig00000203	chr_9	CoDi2.1	68418	76055	7638	OVERLOOKED
Consensus_Consensus_tig00000218	chr_8	CoDi4.3	87297	94021	6725	OVERLOOKED
Consensus_Consensus_tig00000222	chr_16	CoDi2.2	179583	187266	7684	OVERLOOKED
Consensus_Consensus_tig00000242	chr_24	CoDi5.3	419116	424657	5542	OVERLOOKED
Consensus_Consensus_tig00000242	chr_24	CoDi2.2	431964	439653	7690	OVERLOOKED
Consensus_Consensus_tig00000270	chr_18	CoDi1.1	44117	50671	6555	OVERLOOKED
Consensus_Consensus_tig00000279	bd_32x35	UNKNOWNc	41136	47874	6729	OVERLOOKED
Consensus_Consensus_tig00000293	chr_25	CoDi2A	39147	46600	7454	OVERLOOKED
Consensus_Consensus_tig00000296	bd_34x35	CoDi2A	28995	36437	7443	OVERLOOKED
Consensus_Consensus_tig00000296	bd_34x35	CoDi4.3	3113	9813	6701	OVERLOOKED
Consensus_Consensus_tig00000322:1-1511402	chr_12	CoDi1.1	1390042	1396599	6558	OVERLOOKED
Consensus_Consensus_tig00000322:1-1511402	chr_12	CoDi5.3	1396720	1402269	5550	OVERLOOKED
Consensus_Consensus_tig00000322:1-1511402	bd_1x2	UNKNOWNa	935628	942428	6801	OVERLOOKED
Consensus_Consensus_tig00000328	chr_1	CoDi2B	604612	612024	7413	OVERLOOKED
Consensus_Consensus_tig00000328	chr_1	CoDi5.2	649630	655256	5627	OVERLOOKED
Consensus_Consensus_tig00000331	bd_33x35	CoDi2.1	37204	44846	7643	OVERLOOKED
Consensus_Consensus_tig00000331	bd_33x35	CoDi2.1	19672	27314	7643	OVERLOOKED
Consensus_Consensus_tig00000331	chr_31	CoDi2.3	211918	219312	7395	OVERLOOKED
Consensus_Consensus_tig00000331	bd_34x35dup	CoDi4.3 duplicate	46527	53244	6718	OVERLOOKED
Consensus_Consensus_tig00000331	bd_31x35	CoDi4.4	174168	180911	6744	OVERLOOKED
Consensus_Consensus_tig00000331	bd_21x34	UNKNOWNb	1138612	1145187	6576	OVERLOOKED
Consensus_Consensus_tig00000337	chr_17	CoDi5.1	841500	846773	5274	OVERLOOKED
Consensus_Consensus_tig00000340	chr_6	CoDi2.2	157116	164821	7706	OVERLOOKED
Consensus_Consensus_tig00000356	chr_33	CoDi4.2 duplicate	54052	60718	6667	OVERLOOKED
Consensus_Consensus_tig00000357	chr_13	CoDi5.1-like B	79194	84391	5198	OVERLOOKED
Consensus_Consensus_tig00000359	chr_13	CoDi5.1-like A	48566	53827	5262	OVERLOOKED
Consensus_Consensus_tig00000361	chr_8	CoDi3.1	85272	92716	7445	OVERLOOKED
Consensus_Consensus_tig00000389	chr_31	CoDi1.1	221159	227706	6548	OVERLOOKED
Consensus_Consensus_tig00002792:1012436-1304861	chr_3	CoDi1.1	171981	178513	6533	OVERLOOKED
Consensus_Consensus_tig00002798	chr_19	CoDi4.4	68800	75585	6786	OVERLOOKED
Consensus_Consensus_tig00002803	chr_27	CoDi2.3	9955	17347	7393	OVERLOOKED
Consensus_Consensus_tig00002816	chr_17	CoDi2.1 duplicate	604700	612343	7644	OVERLOOKED
Consensus_Consensus_tig00002817	chr_17	CoDi2.1	19758	27315	7558	OVERLOOKED
Consensus_Consensus_tig00000024	chr12	CoDi6.6_REF	320575	328637	8063	REFERENCE: Maumus et al 2009
Consensus_Consensus_tig00000060	chr1	CoDi2.4_REF	43683	51075	7393	REFERENCE: Maumus et al 2009
Consensus_Consensus_tig00000073	chr22	CoDi3.1_REF	86817	94262	7446	REFERENCE: Maumus et al 2009
Consensus_Consensus_tig00000074	chr13	CoDi2.2_REF	96093	103783	7691	REFERENCE: Maumus et al 2009
Consensus_Consensus_tig00000086	chr20	CoDi5.1_REF	119649	124923	5275	REFERENCE: Maumus et al 2009
Consensus_Consensus_tig00000090	chr7	CoDi4.1_REF	98774	106025	7252	REFERENCE: Maumus et al 2009
Consensus_Consensus_tig00000092	chr3	CoDi2.1_REF	861377	869011	7635	REFERENCE: Maumus et al 2009
Consensus_Consensus_tig00000123	chr7	CoDi5.1a_REF	132990	138248	5259	REFERENCE: Maumus et al 2009
Consensus_Consensus_tig00000184	chr10	CoDi4.2_REF	117348	124014	6667	REFERENCE: Maumus et al 2009
Consensus_Consensus_tig00000201	chr15	CoDi5.1_REF	24559	29820	5262	REFERENCE: Maumus et al 2009
Consensus_Consensus_tig00000236	chr14	CoDi5.1_REF	42100	47360	5261	REFERENCE: Maumus et al 2009
Consensus_Consensus_tig00000242	chr29	CoDi4.3_REF	508776	515495	6720	REFERENCE: Maumus et al 2009
Consensus_Consensus_tig00000242	chr24	CoDi5.2_REF	441361	447027	5670	REFERENCE: Maumus et al 2009
Consensus_Consensus_tig00000251	chr15	CoDi5.1_REF	110935	116183	5249	REFERENCE: Maumus et al 2009
Consensus_Consensus_tig00000263	chr26	CoDi5.3_REF	178736	184288	5553	REFERENCE: Maumus et al 2009
Consensus_Consensus_tig00000273	chr30	CoDi4.2_REF	31708	38372	6665	REFERENCE: Maumus et al 2009
Consensus_Consensus_tig00000317:1-123454	chr18	CoDi3.2_REF	52335	60011	7677	REFERENCE: Maumus et al 2009
Consensus_Consensus_tig00000319	chr2	CoDi3.1_REF	29418	36863	7446	REFERENCE: Maumus et al 2009
Consensus_Consensus_tig00000322:1671560-2511819	Bd31x35	CoDi4.3_REF	538812	545529	6718	REFERENCE: Maumus et al 2009
Consensus_Consensus_tig00000324	chr1	CoDi1.1_REF duplicate	55792	62354	6563	REFERENCE: Maumus et al 2009
Consensus_Consensus_tig00000328	chr1	CoDi6.4_REF	640486	645722	5237	REFERENCE: Maumus et al 2009
Consensus_Consensus_tig00000331	chr11	CoDi2.3b_REFduplicate (chr31)	218695	226087	7393	REFERENCE: Maumus et al 2009
Consensus_Consensus_tig00000331	chr11	CoDi2.3c_REF (chr11)	225472	232864	7393	REFERENCE: Maumus et al 2009
Consensus_Consensus_tig00000341	chr27	CoDi4.2_REF duplictae	8851	15501	6651	REFERENCE: Maumus et al 2009
Consensus_Consensus_tig00000350	chr19	CoDi4.2_REF	41653	48285	6633	REFERENCE: Maumus et al 2009
Consensus_Consensus_tig00000350	chr19	CoDi5.1_REF	63236	68506	5271	REFERENCE: Maumus et al 2009
Consensus_Consensus_tig00000350	chr19	CoDi6.7_REF	120922	127565	6644	REFERENCE: Maumus et al 2009
Consensus_Consensus_tig00000368	chr6	CoDi5.1_REF	94263	99535	5273	REFERENCE: Maumus et al 2009
Consensus_Consensus_tig00000376	Bd8x17	CoDi3.2_REF	26476	34153	7678	REFERENCE: Maumus et al 2009
Consensus_Consensus_tig00000389	chr31	CoDi2.3_REF	13482	20872	7391	REFERENCE: Maumus et al 2009
Consensus_Consensus_tig00000389	chr31	CoDi2.4_REF	202946	210340	7395	REFERENCE: Maumus et al 2009
Consensus_Consensus_tig00000400	chr30	CoDi4.2_REF duplictae	175132	181735	6604	REFERENCE: Maumus et al 2009
Consensus_Consensus_tig00002784	chr10	CoDi6.5_REF	379535	384883	5349	REFERENCE: Maumus et al 2009
Consensus_Consensus_tig00002789	chr1	CoDi1.1_REF	133781	140327	6547	REFERENCE: Maumus et al 2009
Consensus_Consensus_tig00002795	chr20	CoDi4.4_REF	58252	65001	6750	REFERENCE: Maumus et al 2009
Consensus_Consensus_tig00002798	chr19	CoDi2.2_REF	16694	24376	7683	REFERENCE: Maumus et al 2009
Consensus_Consensus_tig00002798	chr19	CoDi7.1_REF	89875	95830	5956	REFERENCE: Maumus et al 2009
Consensus_Consensus_tig00002803	chr27	CoDi4.2_REF	75117	81780	6664	REFERENCE: Maumus et al 2009
Consensus_Consensus_tig00002808	chr9	CoDi2.4_REF	285581	292974	7394	REFERENCE: Maumus et al 2009
Consensus_Consensus_tig00002816	chr17	CoDi5.1_REF	625501	630774	5274	REFERENCE: Maumus et al 2009
Consensus_Consensus_tig00002817	chr17	CoDi5.1_REF duplicate	40423	45675	5253	REFERENCE: Maumus et al 2009
